# Supplementary material for: Lockdowns lose one third of their impact on mobility in a month
Source: Sci Rep. 2021 Nov 22;11:22658. doi: 10.1038/s41598-021-02133-1 (PMC8608930; doi:10.1038/s41598-021-02133-1)
Supplement: Supplementary file 1 — Supplementary Information 1. [file 41598_2021_2133_MOESM1_ESM.csv]

	country_name	iso3	key	population	area	lifeexp	expsch	meansch	gnipc
1	Angola	AGO	AO	32866267	1246700	61.15	11.777202	5.173993233	6104.05464
2	Argentina	ARG	AR	44938712	2780400	76.67	17.6542	10.94060102	21190.17661
3	Australia	AUS	AU	25499881	7741220	83.44	21.95433	12.72469119	48084.84207
4	Austria	AUT	AT	8858775	83879	81.54	16.09207	12.5461436	56196.89869
5	Bahamas	BHS	BS	393248	13880	73.92	12.89945	11.43692	33747.21264
6	Bahrain	BHR	BH	1701582	778	77.29	16.25482	9.5192	42521.70451
7	Bangladesh	BGD	BD	164689383	147630	72.59	11.59809	6.219339024	4976.209148
8	Barbados	BRB	BB	287371	430	79.19	15.39288672	10.64244442	14935.90942
9	Belarus	BLR	BY	9449321	207600	74.79	15.40479	12.30584324	18546.48713
10	Belgium	BEL	BE	11455519	30530	81.63	19.77438	12.05027	52084.59209
11	Benin	BEN	BJ	12123198	114760	61.77	12.61455	3.826328	3254.245627
12	Bolivia	BOL	BO	11673028	1098580	71.51	14.2	9.017540839	8553.783786
13	Bosnia and Herzegovina	BIH	BA	3280815	51210	77.4	13.8	9.81787	14871.81114
14	Brazil	BRA	BR	212559409	8515770	75.88	15.41401	7.9813	14262.93459
15	Bulgaria	BGR	BG	7000039	111000	75.05	14.41442	11.36009	23324.6574
16	Burkina Faso	BFA	BF	20903278	274220	61.58	9.27373	1.644298557	2132.95557
17	Cambodia	KHM	KH	16718971	181040	69.82	11.46772	4.966	4246.178107
18	Cameroon	CMR	CM	26545863	475440	59.29	12.10426	6.310862	3580.902737
19	Canada	CAN	CA	37742157	9984670	82.43	16.15789	13.36610479	48527.03573
20	Chile	CHL	CL	17574003	756700	80.18	16.44755	10.58295	23261.29726
21	Colombia	COL	CO	50882884	1141748	77.29	14.39861	8.46873	14256.67085
22	Costa Rica	CRI	CR	5094114	51100	80.28	15.65154	8.74194	18486.37141
23	Croatia	HRV	HR	4076246	56590	78.49	15.22672	11.44932	28069.84837
24	Czech Republic	CZE	CZ	10649800	78870	79.38	16.78511	12.72238228	38108.56662
25	Denmark	DNK	DK	5806081	42920	80.9	18.89342	12.61380326	58661.87084
26	Dominican Republic	DOM	DO	10847903	48670	74.08	14.22252	8.123720269	17591.06522
27	Ecuador	ECU	EC	17643060	256370	77.01	14.6008	8.907169486	11043.98255
28	Egypt	EGY	EG	102334403	1001450	71.99	13.32624	7.434	11466.14512
29	El Salvador	SLV	SV	6486201	21040	73.32	11.6908	6.907268	8359.115144
30	Estonia	EST	EE	1324820	45340	78.75	15.989	13.14306146	36019.26692
31	Finland	FIN	FI	5517919	338450	81.91	19.39712	12.82413	48511.3978
32	France	FRA	FR	67012883	549086	82.66	15.64217	11.4795	47172.53748
33	Gabon	GAB	GA	2225728	267670	66.47	12.97731	8.698	13929.80613
34	Germany	DEU	DE	83019213	357580	81.33	16.97719	14.15168	55314.35355
35	Ghana	GHA	GH	31072945	238540	64.07	11.48333	7.306	5268.919684
36	Greece	GRC	GR	10724599	131960	82.24	17.90792	10.55207	30154.63438
37	Guatemala	GTM	GT	17915567	108890	74.3	10.75268	6.62261	8494.085111
38	Haiti	HTI	HT	11402533	27750	64	9.7	5.592369636	1708.809043
39	Honduras	HND	HN	9904608	112490	75.27	10.06014	6.573452	5308.452598
40	Hungary	HUN	HU	9772756	93030	76.88	15.20418	11.96329	31328.80599
41	India	IND	IN	1380004385	3287259	69.66	12.16229	6.5	6681.346904
42	Indonesia	IDN	ID	273523621	1913580	71.72	13.60698	8.16668	11459.09692
43	Iraq	IRQ	IQ	40222503	435051	70.6	11.27	7.316	10800.83898
44	Israel	ISR	IL	8655541	22070	82.97	16.16283	13.0348541	40186.84583
45	Italy	ITA	IT	60359546	301340	83.51	16.0889	10.37955	42776.35692
46	Ivory Coast	CIV	CI	26378275	322460	NA	NA	NA	NA
47	Jamaica	JAM	JM	2961160	10990	74.48	13.1407323	9.73305	9319.131127
48	Japan	JPN	JP	126476458	377970	84.63	15.23057	12.85	42931.69575
49	Jordan	JOR	JO	10203140	89320	74.53	11.3787006	10.518	9858.487276
50	Kazakhstan	KAZ	KZ	18776707	2724901	73.6	15.61293	11.8949	22857.46082
51	Kenya	KEN	KE	53771300	580370	66.7	11.33941359	6.564	4243.62556
52	Kuwait	KWT	KW	4270563	17820	75.49	14.24582	7.275667996	58590.08219
53	Kyrgyzstan	KGZ	KG	6524191	199950	71.45	12.96756	11.10481377	4864.390351
54	Laos	LAO	LA	7275556	236800	67.92	10.98724	5.288	7413.33163
55	Latvia	LVA	LV	1919968	64490	75.29	16.16769	13.03085	30282.39353
56	Lebanon	LBN	LB	6825441	10450	78.93	11.28587	8.718636	14654.53395
57	Libya	LBY	LY	6871286	1759540	72.91	12.85428	7.599985	15687.71357
58	Lithuania	LTU	LT	2794184	65286	75.93	16.63731	13.07721	35798.67041
59	Malaysia	MYS	MY	32365998	330345	76.16	13.67864	10.37283	27534.09856
60	Mali	MLI	ML	20250834	1240190	59.31	7.46103	2.352954412	2268.77278
61	Malta	MLT	MT	493559	320	82.53	16.10407	11.32613	39554.52078
62	Mauritius	MUS	MU	1271767	2040	74.99	15.0566	9.54	25266.21195
63	Moldova	MDA	MD	4033962	33850	71.9	11.53408	11.70817	13663.60669
64	Mongolia	MNG	MN	3278292	1564120	69.87	14.20655	10.2512725	10838.6743
65	Morocco	MAR	MA	36910558	446550	76.68	13.72117	5.648	7368.360268
66	Mozambique	MOZ	MZ	31255435	786380	60.85	9.97402	3.540898438	1250.405688
67	Myanmar	MMR	MM	54409794	676590	67.13	10.67024	5.034490583	4960.528169
68	Namibia	NAM	NA	2540916	824290	63.71	12.63338796	6.99	9356.673607
69	Nepal	NPL	NP	29136807	147180	70.78	12.75613	5.014	3456.706213
70	Netherlands	NLD	NL	17282163	41540	82.28	18.48513	12.4148	57707.06867
71	New Zealand	NZL	NZ	4822233	267710	82.29	18.83857	12.78207732	40798.7196
72	Nicaragua	NIC	NI	6624554	130370	74.49	12.31796	6.912	5283.658869
73	Niger	NER	NE	24206636	1267000	62.42	6.47145	2.079048967	1200.898463
74	Nigeria	NGA	NG	206139587	923770	54.69	9.975095	6.65519163	4910.208257
75	Norway	NOR	NO	5328212	625217	82.4	18.06615	12.89775	66494.25217
76	Oman	OMN	OM	5106622	309500	77.86	14.18214	9.731845912	25944.07218
77	Pakistan	PAK	PK	220892331	796100	67.27	8.27594	5.158944258	5005.034893
78	Panama	PAN	PA	4314768	75420	78.51	12.90561	10.24	29557.66834
79	Paraguay	PRY	PY	7132530	406751	74.25	12.71	8.53508	12223.94045
80	Peru	PER	PE	29381884	1285220	76.74	14.99071	9.69633	12252.30018
81	Philippines	PHL	PH	100979303	300000	71.23	13.14836	9.393091398	9777.798117
82	Poland	POL	PL	37972812	312680	78.73	16.30117063	12.47232	31622.55302
83	Portugal	PRT	PT	10276617	92225	82.05	16.53579	9.26347	33966.82756
84	Puerto Rico	PRI	PR	2860840	8870	NA	NA	NA	NA
85	Qatar	QAT	QA	2881060	11610	80.23	12.03595	9.73144	92418.23036
86	Romania	ROU	RO	19414458	238400	76.05	14.25988	11.0708	29497.23164
87	Russia	RUS	RU	145934460	17098250	NA	NA	NA	NA
88	Rwanda	RWA	RW	12952208	26340	69.02	11.18666	4.417150539	2155.334054
89	Saudi Arabia	SAU	SA	34813867	2149690	75.13	16.13575	10.22517	47495.42697
90	Senegal	SEN	SN	16743930	196710	67.94	8.58486	3.183085	3309.385734
91	Singapore	SGP	SG	5850343	719	83.62	16.44088	11.62461	88155.21431
92	Slovakia	SVK	SK	5450421	49030	77.54	14.48704	12.69315651	32113.04569
93	Slovenia	SVN	SI	2080908	20675	81.32	17.57206	12.65874	38079.53399
94	South Africa	ZAF	ZA	59308690	1219090	64.13	13.7912	10.24064634	12129.23006
95	South Korea	KOR	KR	51269183	100339	NA	NA	NA	NA
96	Spain	ESP	ES	46937060	505935	83.57	17.61613	10.25178	40974.52408
97	Sri Lanka	LKA	LK	21413250	65610	76.98	14.11107	10.63257	12707.36624
98	Sweden	SWE	SE	10230185	447430	82.8	19.48234	12.54847	54507.80504
99	Taiwan	TWN	TW	23816775	36193	NA	NA	NA	NA
100	Tajikistan	TJK	TJ	9537642	141380	71.1	11.6618	10.7337	3953.598166
101	Tanzania	TZA	TZ	59734212	947300	NA	NA	NA	NA
102	Thailand	THA	TH	69799978	513120	77.15	15.0291956	7.9391	17781.19093
103	Togo	TGO	TG	8278736	56790	61.04	12.66498	4.949925584	1602.34934
104	Trinidad and Tobago	TTO	TT	1399491	5130	73.51	12.96	11.034	26230.71569
105	Turkey	TUR	TR	82003882	785350	77.69	16.60266555	8.10682	27700.89481
106	Uganda	UGA	UG	45741000	241550	63.37	11.412656	6.171951533	2123.26935
107	Ukraine	UKR	UA	43733759	603550	72.07	15.07384705	11.39749842	13215.9357
108	United Arab Emirates	ARE	AE	9890400	83600	77.97	14.3441	12.11122	67462.0953
109	United Kingdom	GBR	GB	66647112	243610	81.32	17.49843	13.24287	46070.64481
110	United States of America	USA	US	331002647	9831510	NA	NA	NA	NA
111	Uruguay	URY	UY	3473727	176220	77.91	16.83564	8.92573	20063.64222
112	Venezuela	VEN	VE	28435943	912050	72.06	12.81608	10.30728	7044.638972
113	Vietnam	VNM	VN	97338583	331230	NA	NA	NA	NA
114	Yemen	YEM	YE	29825967	527970	66.13	8.76899	3.2	1593.704031
115	Zambia	ZMB	ZM	18383956	752610	63.89	11.478083	7.152016	3325.518591
116	Zimbabwe	ZWE	ZW	14862927	390760	61.49	10.968732	8.4668	2665.612042
