# Supplementary material for: Lockdowns lose one third of their impact on mobility in a month
Source: Sci Rep. 2021 Nov 22;11:22658. doi: 10.1038/s41598-021-02133-1 (PMC8608930; doi:10.1038/s41598-021-02133-1)
Supplement: Supplementary file 2 — Supplementary Information 2. [file 41598_2021_2133_MOESM2_ESM.csv]

	date	country_name	iso3	mobility_workplaces	day	month	C6_SHR	C6_Flag	StringencyIndex
1	2020-02-15	Angola	AGO	2	Saturday	2020-02	0	NA	5.56
2	2020-02-16	Angola	AGO	-5	Sunday	2020-02	0	NA	5.56
3	2020-02-17	Angola	AGO	5	Monday	2020-02	0	NA	5.56
4	2020-02-18	Angola	AGO	5	Tuesday	2020-02	0	NA	5.56
5	2020-02-19	Angola	AGO	4	Wednesday	2020-02	0	NA	5.56
6	2020-02-20	Angola	AGO	4	Thursday	2020-02	0	NA	5.56
7	2020-02-21	Angola	AGO	5	Friday	2020-02	0	NA	5.56
8	2020-02-22	Angola	AGO	-1	Saturday	2020-02	0	NA	5.56
9	2020-02-23	Angola	AGO	-6	Sunday	2020-02	0	NA	5.56
10	2020-02-24	Angola	AGO	-63	Monday	2020-02	0	NA	5.56
11	2020-02-25	Angola	AGO	-69	Tuesday	2020-02	0	NA	5.56
12	2020-02-26	Angola	AGO	2	Wednesday	2020-02	0	NA	5.56
13	2020-02-27	Angola	AGO	4	Thursday	2020-02	0	NA	5.56
14	2020-02-28	Angola	AGO	4	Friday	2020-02	0	NA	5.56
15	2020-02-29	Angola	AGO	5	Saturday	2020-02	0	NA	5.56
16	2020-03-01	Angola	AGO	5	Sunday	2020-03	0	NA	8.33
17	2020-03-02	Angola	AGO	8	Monday	2020-03	0	NA	8.33
18	2020-03-03	Angola	AGO	8	Tuesday	2020-03	0	NA	8.33
19	2020-03-04	Angola	AGO	8	Wednesday	2020-03	0	NA	8.33
20	2020-03-05	Angola	AGO	9	Thursday	2020-03	0	NA	8.33
21	2020-03-06	Angola	AGO	8	Friday	2020-03	0	NA	8.33
22	2020-03-07	Angola	AGO	3	Saturday	2020-03	0	NA	8.33
23	2020-03-08	Angola	AGO	0	Sunday	2020-03	0	NA	8.33
24	2020-03-09	Angola	AGO	8	Monday	2020-03	0	NA	8.33
25	2020-03-10	Angola	AGO	8	Tuesday	2020-03	0	NA	8.33
26	2020-03-11	Angola	AGO	8	Wednesday	2020-03	0	NA	8.33
27	2020-03-12	Angola	AGO	8	Thursday	2020-03	0	NA	8.33
28	2020-03-13	Angola	AGO	8	Friday	2020-03	0	NA	8.33
29	2020-03-14	Angola	AGO	2	Saturday	2020-03	0	NA	8.33
30	2020-03-15	Angola	AGO	-4	Sunday	2020-03	0	NA	8.33
31	2020-03-16	Angola	AGO	7	Monday	2020-03	0	NA	8.33
32	2020-03-17	Angola	AGO	6	Tuesday	2020-03	0	NA	8.33
33	2020-03-18	Angola	AGO	5	Wednesday	2020-03	0	NA	8.33
34	2020-03-19	Angola	AGO	5	Thursday	2020-03	0	NA	8.33
35	2020-03-20	Angola	AGO	3	Friday	2020-03	0	NA	11.11
36	2020-03-21	Angola	AGO	-1	Saturday	2020-03	0	NA	11.11
37	2020-03-22	Angola	AGO	-10	Sunday	2020-03	0	NA	11.11
38	2020-03-23	Angola	AGO	-68	Monday	2020-03	0	NA	11.11
39	2020-03-24	Angola	AGO	-14	Tuesday	2020-03	0	NA	33.33
40	2020-03-25	Angola	AGO	-22	Wednesday	2020-03	0	NA	33.33
41	2020-03-26	Angola	AGO	-27	Thursday	2020-03	0	NA	33.33
42	2020-03-27	Angola	AGO	-47	Friday	2020-03	2	1	90.74
43	2020-03-28	Angola	AGO	-22	Saturday	2020-03	2	1	90.74
44	2020-03-29	Angola	AGO	-11	Sunday	2020-03	2	1	90.74
45	2020-03-30	Angola	AGO	-54	Monday	2020-03	2	1	90.74
46	2020-03-31	Angola	AGO	-55	Tuesday	2020-03	2	1	90.74
47	2020-04-01	Angola	AGO	-55	Wednesday	2020-04	2	1	90.74
48	2020-04-02	Angola	AGO	-55	Thursday	2020-04	2	1	90.74
49	2020-04-03	Angola	AGO	-53	Friday	2020-04	2	1	90.74
50	2020-04-04	Angola	AGO	-36	Saturday	2020-04	2	1	90.74
51	2020-04-05	Angola	AGO	-17	Sunday	2020-04	2	1	90.74
52	2020-04-06	Angola	AGO	-52	Monday	2020-04	2	1	90.74
53	2020-04-07	Angola	AGO	-54	Tuesday	2020-04	2	1	90.74
54	2020-04-08	Angola	AGO	-53	Wednesday	2020-04	2	1	90.74
55	2020-04-09	Angola	AGO	-53	Thursday	2020-04	2	1	90.74
56	2020-04-10	Angola	AGO	-69	Friday	2020-04	2	1	90.74
57	2020-04-11	Angola	AGO	-31	Saturday	2020-04	2	1	90.74
58	2020-04-12	Angola	AGO	-18	Sunday	2020-04	2	1	90.74
59	2020-04-13	Angola	AGO	-51	Monday	2020-04	2	1	90.74
60	2020-04-14	Angola	AGO	-51	Tuesday	2020-04	2	1	90.74
61	2020-04-15	Angola	AGO	-52	Wednesday	2020-04	2	1	90.74
62	2020-04-16	Angola	AGO	-51	Thursday	2020-04	2	1	90.74
63	2020-04-17	Angola	AGO	-50	Friday	2020-04	2	1	90.74
64	2020-04-18	Angola	AGO	-35	Saturday	2020-04	2	1	90.74
65	2020-04-19	Angola	AGO	-18	Sunday	2020-04	2	1	90.74
66	2020-04-20	Angola	AGO	-49	Monday	2020-04	2	1	90.74
67	2020-04-21	Angola	AGO	-49	Tuesday	2020-04	2	1	90.74
68	2020-04-22	Angola	AGO	-50	Wednesday	2020-04	2	1	90.74
69	2020-04-23	Angola	AGO	-49	Thursday	2020-04	2	1	78.7
70	2020-04-24	Angola	AGO	-47	Friday	2020-04	2	1	78.7
71	2020-04-25	Angola	AGO	-24	Saturday	2020-04	2	1	78.7
72	2020-04-26	Angola	AGO	-9	Sunday	2020-04	2	1	78.7
73	2020-04-27	Angola	AGO	-33	Monday	2020-04	2	1	78.7
74	2020-04-28	Angola	AGO	-33	Tuesday	2020-04	2	1	78.7
75	2020-04-29	Angola	AGO	-32	Wednesday	2020-04	2	1	78.7
76	2020-04-30	Angola	AGO	-31	Thursday	2020-04	2	1	78.7
77	2020-05-01	Angola	AGO	-64	Friday	2020-05	2	1	78.7
78	2020-05-02	Angola	AGO	-9	Saturday	2020-05	2	1	78.7
79	2020-05-03	Angola	AGO	-4	Sunday	2020-05	2	1	78.7
80	2020-05-04	Angola	AGO	-30	Monday	2020-05	2	1	78.7
81	2020-05-05	Angola	AGO	-32	Tuesday	2020-05	2	1	78.7
82	2020-05-06	Angola	AGO	-31	Wednesday	2020-05	2	1	78.7
83	2020-05-07	Angola	AGO	-30	Thursday	2020-05	2	1	78.7
84	2020-05-08	Angola	AGO	-28	Friday	2020-05	2	1	75.93
85	2020-05-09	Angola	AGO	-5	Saturday	2020-05	2	1	75.93
86	2020-05-10	Angola	AGO	-3	Sunday	2020-05	2	1	75.93
87	2020-05-11	Angola	AGO	-27	Monday	2020-05	2	1	75.93
88	2020-05-12	Angola	AGO	-28	Tuesday	2020-05	2	1	75.93
89	2020-05-13	Angola	AGO	-28	Wednesday	2020-05	2	1	75.93
90	2020-05-14	Angola	AGO	-28	Thursday	2020-05	2	1	75.93
91	2020-05-15	Angola	AGO	-27	Friday	2020-05	2	1	75.93
92	2020-05-16	Angola	AGO	-4	Saturday	2020-05	2	1	75.93
93	2020-05-17	Angola	AGO	-5	Sunday	2020-05	2	1	81.48
94	2020-05-18	Angola	AGO	-25	Monday	2020-05	2	1	81.48
95	2020-05-19	Angola	AGO	-27	Tuesday	2020-05	2	1	81.48
96	2020-05-20	Angola	AGO	-27	Wednesday	2020-05	2	1	81.48
97	2020-05-21	Angola	AGO	-27	Thursday	2020-05	2	1	81.48
98	2020-05-22	Angola	AGO	-24	Friday	2020-05	2	1	81.48
99	2020-05-23	Angola	AGO	-3	Saturday	2020-05	2	1	81.48
100	2020-05-24	Angola	AGO	-3	Sunday	2020-05	2	1	81.48
101	2020-05-25	Angola	AGO	-22	Monday	2020-05	2	1	81.48
102	2020-05-26	Angola	AGO	-22	Tuesday	2020-05	1	1	77.78
103	2020-05-27	Angola	AGO	-21	Wednesday	2020-05	1	1	77.78
104	2020-05-28	Angola	AGO	-21	Thursday	2020-05	1	1	77.78
105	2020-05-29	Angola	AGO	-18	Friday	2020-05	1	1	77.78
106	2020-05-30	Angola	AGO	7	Saturday	2020-05	1	1	77.78
107	2020-05-31	Angola	AGO	13	Sunday	2020-05	1	1	77.78
108	2020-06-01	Angola	AGO	-15	Monday	2020-06	1	1	77.78
109	2020-06-02	Angola	AGO	-16	Tuesday	2020-06	1	1	77.78
110	2020-06-03	Angola	AGO	-17	Wednesday	2020-06	1	1	77.78
111	2020-06-04	Angola	AGO	-16	Thursday	2020-06	1	1	77.78
112	2020-06-05	Angola	AGO	-16	Friday	2020-06	1	1	77.78
113	2020-06-06	Angola	AGO	7	Saturday	2020-06	1	1	77.78
114	2020-06-07	Angola	AGO	9	Sunday	2020-06	1	1	77.78
115	2020-06-08	Angola	AGO	-14	Monday	2020-06	1	1	75.93
116	2020-06-09	Angola	AGO	-15	Tuesday	2020-06	1	1	75.93
117	2020-06-10	Angola	AGO	-15	Wednesday	2020-06	1	1	75.93
118	2020-06-11	Angola	AGO	-15	Thursday	2020-06	1	1	75.93
119	2020-06-12	Angola	AGO	-14	Friday	2020-06	1	1	75.93
120	2020-06-13	Angola	AGO	8	Saturday	2020-06	1	1	75.93
121	2020-06-14	Angola	AGO	9	Sunday	2020-06	1	1	75.93
122	2020-06-15	Angola	AGO	-13	Monday	2020-06	1	1	75.93
123	2020-06-16	Angola	AGO	-14	Tuesday	2020-06	1	1	75.93
124	2020-06-17	Angola	AGO	-15	Wednesday	2020-06	1	1	75.93
125	2020-06-18	Angola	AGO	-15	Thursday	2020-06	1	1	75.93
126	2020-06-19	Angola	AGO	-14	Friday	2020-06	1	1	75.93
127	2020-06-20	Angola	AGO	6	Saturday	2020-06	1	1	75.93
128	2020-06-21	Angola	AGO	7	Sunday	2020-06	1	1	75.93
129	2020-06-22	Angola	AGO	-15	Monday	2020-06	1	1	75.93
130	2020-06-23	Angola	AGO	-16	Tuesday	2020-06	1	1	75.93
131	2020-06-24	Angola	AGO	-15	Wednesday	2020-06	1	1	75.93
132	2020-06-25	Angola	AGO	-15	Thursday	2020-06	1	1	75.93
133	2020-06-26	Angola	AGO	-15	Friday	2020-06	1	1	75.93
134	2020-06-27	Angola	AGO	6	Saturday	2020-06	1	1	75.93
135	2020-06-28	Angola	AGO	9	Sunday	2020-06	1	1	75.93
136	2020-06-29	Angola	AGO	-12	Monday	2020-06	1	1	75.93
137	2020-06-30	Angola	AGO	-13	Tuesday	2020-06	1	1	75.93
138	2020-07-01	Angola	AGO	-13	Wednesday	2020-07	1	1	75.93
139	2020-07-02	Angola	AGO	-13	Thursday	2020-07	1	1	75.93
140	2020-07-03	Angola	AGO	-13	Friday	2020-07	1	1	75.93
141	2020-07-04	Angola	AGO	8	Saturday	2020-07	1	1	75.93
142	2020-07-05	Angola	AGO	10	Sunday	2020-07	1	1	75.93
143	2020-07-06	Angola	AGO	-13	Monday	2020-07	1	1	75.93
144	2020-07-07	Angola	AGO	-15	Tuesday	2020-07	1	1	75.93
145	2020-07-08	Angola	AGO	-14	Wednesday	2020-07	1	1	75.93
146	2020-07-09	Angola	AGO	-17	Thursday	2020-07	2	0	76.39
147	2020-07-10	Angola	AGO	-17	Friday	2020-07	2	0	76.39
148	2020-07-11	Angola	AGO	5	Saturday	2020-07	2	0	76.39
149	2020-07-12	Angola	AGO	5	Sunday	2020-07	2	0	76.39
150	2020-07-13	Angola	AGO	-17	Monday	2020-07	2	0	76.39
151	2020-07-14	Angola	AGO	-19	Tuesday	2020-07	2	0	76.39
152	2020-07-15	Angola	AGO	-19	Wednesday	2020-07	2	0	76.39
153	2020-07-16	Angola	AGO	-18	Thursday	2020-07	2	0	76.39
154	2020-07-17	Angola	AGO	-19	Friday	2020-07	2	0	76.39
155	2020-07-18	Angola	AGO	1	Saturday	2020-07	2	0	76.39
156	2020-07-19	Angola	AGO	2	Sunday	2020-07	2	0	76.39
157	2020-07-20	Angola	AGO	-19	Monday	2020-07	2	0	76.39
158	2020-07-21	Angola	AGO	-21	Tuesday	2020-07	2	0	76.39
159	2020-07-22	Angola	AGO	-21	Wednesday	2020-07	2	0	76.39
160	2020-07-23	Angola	AGO	-20	Thursday	2020-07	2	0	76.39
161	2020-07-24	Angola	AGO	-19	Friday	2020-07	2	0	76.39
162	2020-07-25	Angola	AGO	0	Saturday	2020-07	2	0	76.39
163	2020-07-26	Angola	AGO	0	Sunday	2020-07	2	0	76.39
164	2020-07-27	Angola	AGO	-18	Monday	2020-07	2	0	76.39
165	2020-07-28	Angola	AGO	-19	Tuesday	2020-07	2	0	76.39
166	2020-07-29	Angola	AGO	-19	Wednesday	2020-07	2	0	76.39
167	2020-07-30	Angola	AGO	-19	Thursday	2020-07	2	0	79.17
168	2020-07-31	Angola	AGO	-18	Friday	2020-07	2	0	79.17
169	2020-08-01	Angola	AGO	5	Saturday	2020-08	2	0	79.17
170	2020-08-02	Angola	AGO	8	Sunday	2020-08	2	0	79.17
171	2020-08-03	Angola	AGO	-16	Monday	2020-08	2	0	79.17
172	2020-08-04	Angola	AGO	-19	Tuesday	2020-08	2	0	79.17
173	2020-08-05	Angola	AGO	-18	Wednesday	2020-08	2	0	79.17
174	2020-08-06	Angola	AGO	-18	Thursday	2020-08	2	0	79.17
175	2020-08-07	Angola	AGO	-17	Friday	2020-08	2	0	79.17
176	2020-08-08	Angola	AGO	5	Saturday	2020-08	2	0	79.17
177	2020-08-09	Angola	AGO	5	Sunday	2020-08	2	0	79.17
178	2020-08-10	Angola	AGO	-15	Monday	2020-08	2	0	79.17
179	2020-08-11	Angola	AGO	-17	Tuesday	2020-08	2	0	79.17
180	2020-08-12	Angola	AGO	-17	Wednesday	2020-08	2	0	79.17
181	2020-08-13	Angola	AGO	-18	Thursday	2020-08	2	0	79.17
182	2020-08-14	Angola	AGO	-16	Friday	2020-08	2	0	79.17
183	2020-08-15	Angola	AGO	5	Saturday	2020-08	2	0	79.17
184	2020-08-16	Angola	AGO	6	Sunday	2020-08	2	0	79.17
185	2020-08-17	Angola	AGO	-16	Monday	2020-08	2	0	79.17
186	2020-08-18	Angola	AGO	-16	Tuesday	2020-08	2	0	79.17
187	2020-08-19	Angola	AGO	-17	Wednesday	2020-08	2	0	79.17
188	2020-08-20	Angola	AGO	-17	Thursday	2020-08	2	0	79.17
189	2020-08-21	Angola	AGO	-17	Friday	2020-08	2	0	76.39
190	2020-08-22	Angola	AGO	4	Saturday	2020-08	2	0	76.39
191	2020-08-23	Angola	AGO	6	Sunday	2020-08	2	0	76.39
192	2020-08-24	Angola	AGO	-16	Monday	2020-08	2	0	76.39
193	2020-08-25	Angola	AGO	-17	Tuesday	2020-08	2	0	76.39
194	2020-08-26	Angola	AGO	-16	Wednesday	2020-08	2	0	76.39
195	2020-08-27	Angola	AGO	-16	Thursday	2020-08	2	0	76.39
196	2020-08-28	Angola	AGO	-17	Friday	2020-08	2	0	76.39
197	2020-08-29	Angola	AGO	3	Saturday	2020-08	2	0	76.39
198	2020-08-30	Angola	AGO	6	Sunday	2020-08	2	0	76.39
199	2020-08-31	Angola	AGO	-15	Monday	2020-08	2	0	76.39
200	2020-09-01	Angola	AGO	-15	Tuesday	2020-09	2	0	81.02
201	2020-09-02	Angola	AGO	-17	Wednesday	2020-09	2	0	81.02
202	2020-09-03	Angola	AGO	-16	Thursday	2020-09	2	0	81.02
203	2020-09-04	Angola	AGO	-17	Friday	2020-09	2	0	81.02
204	2020-09-05	Angola	AGO	4	Saturday	2020-09	2	0	81.02
205	2020-09-06	Angola	AGO	5	Sunday	2020-09	2	0	81.02
206	2020-09-07	Angola	AGO	-16	Monday	2020-09	2	0	81.02
207	2020-09-08	Angola	AGO	-15	Tuesday	2020-09	2	0	81.02
208	2020-09-09	Angola	AGO	-14	Wednesday	2020-09	2	0	81.02
209	2020-09-10	Angola	AGO	-15	Thursday	2020-09	2	0	81.02
210	2020-09-11	Angola	AGO	-16	Friday	2020-09	2	0	81.02
211	2020-09-12	Angola	AGO	4	Saturday	2020-09	2	0	81.02
212	2020-09-13	Angola	AGO	2	Sunday	2020-09	2	0	81.02
213	2020-09-14	Angola	AGO	-14	Monday	2020-09	2	0	81.02
214	2020-09-15	Angola	AGO	-13	Tuesday	2020-09	2	0	81.02
215	2020-09-16	Angola	AGO	-14	Wednesday	2020-09	1	1	75
216	2020-09-17	Angola	AGO	-62	Thursday	2020-09	1	1	75
217	2020-09-18	Angola	AGO	-56	Friday	2020-09	1	1	75
218	2020-09-19	Angola	AGO	-3	Saturday	2020-09	1	1	75
219	2020-09-20	Angola	AGO	-1	Sunday	2020-09	1	1	75
220	2020-09-21	Angola	AGO	-18	Monday	2020-09	1	1	75
221	2020-09-22	Angola	AGO	-17	Tuesday	2020-09	1	1	75
222	2020-09-23	Angola	AGO	-18	Wednesday	2020-09	1	1	75
223	2020-09-24	Angola	AGO	-17	Thursday	2020-09	1	1	75
224	2020-09-25	Angola	AGO	-18	Friday	2020-09	1	1	75
225	2020-09-26	Angola	AGO	-1	Saturday	2020-09	1	1	75
226	2020-09-27	Angola	AGO	-5	Sunday	2020-09	1	1	75
227	2020-09-28	Angola	AGO	-18	Monday	2020-09	1	1	75
228	2020-09-29	Angola	AGO	-16	Tuesday	2020-09	1	1	75
229	2020-09-30	Angola	AGO	-19	Wednesday	2020-09	1	1	75
230	2020-10-01	Angola	AGO	-19	Thursday	2020-10	1	1	75
231	2020-10-02	Angola	AGO	-21	Friday	2020-10	1	1	75
232	2020-10-03	Angola	AGO	-10	Saturday	2020-10	1	1	75
233	2020-10-04	Angola	AGO	-15	Sunday	2020-10	1	1	75
234	2020-10-05	Angola	AGO	-23	Monday	2020-10	1	1	71.3
235	2020-10-06	Angola	AGO	-22	Tuesday	2020-10	1	1	71.3
236	2020-10-07	Angola	AGO	-18	Wednesday	2020-10	1	1	71.3
237	2020-10-08	Angola	AGO	-15	Thursday	2020-10	1	1	71.3
238	2020-10-09	Angola	AGO	-18	Friday	2020-10	1	1	71.3
239	2020-10-10	Angola	AGO	-2	Saturday	2020-10	1	1	71.3
240	2020-10-11	Angola	AGO	-5	Sunday	2020-10	1	1	71.3
241	2020-10-12	Angola	AGO	-19	Monday	2020-10	1	1	71.3
242	2020-10-13	Angola	AGO	-16	Tuesday	2020-10	1	1	71.3
243	2020-10-14	Angola	AGO	-16	Wednesday	2020-10	1	1	71.3
244	2020-10-15	Angola	AGO	-15	Thursday	2020-10	1	1	71.3
245	2020-10-16	Angola	AGO	-17	Friday	2020-10	1	1	71.3
246	2020-10-17	Angola	AGO	-4	Saturday	2020-10	1	1	71.3
247	2020-10-18	Angola	AGO	-10	Sunday	2020-10	1	1	71.3
248	2020-10-19	Angola	AGO	-18	Monday	2020-10	1	1	71.3
249	2020-10-20	Angola	AGO	-17	Tuesday	2020-10	1	1	71.3
250	2020-10-21	Angola	AGO	-14	Wednesday	2020-10	1	1	60.19
251	2020-10-22	Angola	AGO	-14	Thursday	2020-10	1	1	71.3
252	2020-10-23	Angola	AGO	-14	Friday	2020-10	1	1	65.74
253	2020-10-24	Angola	AGO	-2	Saturday	2020-10	1	1	65.74
254	2020-10-25	Angola	AGO	-9	Sunday	2020-10	1	1	65.74
255	2020-10-26	Angola	AGO	-15	Monday	2020-10	1	1	65.74
256	2020-10-27	Angola	AGO	-16	Tuesday	2020-10	1	1	65.74
257	2020-10-28	Angola	AGO	-17	Wednesday	2020-10	1	1	65.74
258	2020-10-29	Angola	AGO	-18	Thursday	2020-10	1	1	65.74
259	2020-10-30	Angola	AGO	-19	Friday	2020-10	1	1	65.74
260	2020-10-31	Angola	AGO	-5	Saturday	2020-10	1	1	65.74
261	2020-11-01	Angola	AGO	-10	Sunday	2020-11	1	1	60.19
262	2020-11-02	Angola	AGO	-71	Monday	2020-11	1	1	60.19
263	2020-11-03	Angola	AGO	-16	Tuesday	2020-11	1	1	60.19
264	2020-11-04	Angola	AGO	-17	Wednesday	2020-11	1	1	60.19
265	2020-11-05	Angola	AGO	-15	Thursday	2020-11	1	1	60.19
266	2020-11-06	Angola	AGO	-17	Friday	2020-11	1	1	60.19
267	2020-11-07	Angola	AGO	-2	Saturday	2020-11	1	1	60.19
268	2020-11-08	Angola	AGO	-8	Sunday	2020-11	1	1	60.19
269	2020-11-09	Angola	AGO	-17	Monday	2020-11	1	1	60.19
270	2020-11-10	Angola	AGO	-15	Tuesday	2020-11	1	1	60.19
271	2020-11-11	Angola	AGO	-73	Wednesday	2020-11	1	1	60.19
272	2020-11-12	Angola	AGO	-13	Thursday	2020-11	1	1	60.19
273	2020-11-13	Angola	AGO	-21	Friday	2020-11	1	1	60.19
274	2020-11-14	Angola	AGO	-5	Saturday	2020-11	1	1	60.19
275	2020-11-15	Angola	AGO	-11	Sunday	2020-11	1	1	60.19
276	2020-11-16	Angola	AGO	-16	Monday	2020-11	1	1	60.19
277	2020-11-17	Angola	AGO	-15	Tuesday	2020-11	1	1	60.19
278	2020-11-18	Angola	AGO	-14	Wednesday	2020-11	1	1	58.8
279	2020-11-19	Angola	AGO	-12	Thursday	2020-11	1	1	58.8
280	2020-11-20	Angola	AGO	-14	Friday	2020-11	1	1	58.8
281	2020-11-21	Angola	AGO	-3	Saturday	2020-11	1	1	58.8
282	2020-11-22	Angola	AGO	-11	Sunday	2020-11	1	1	58.8
283	2020-11-23	Angola	AGO	-15	Monday	2020-11	1	1	57.41
284	2020-11-24	Angola	AGO	-13	Tuesday	2020-11	1	1	57.41
285	2020-11-25	Angola	AGO	-12	Wednesday	2020-11	1	1	57.41
286	2020-11-26	Angola	AGO	-11	Thursday	2020-11	1	1	57.41
287	2020-11-27	Angola	AGO	-12	Friday	2020-11	1	1	57.41
288	2020-11-28	Angola	AGO	-5	Saturday	2020-11	1	1	57.41
289	2020-11-29	Angola	AGO	-7	Sunday	2020-11	1	1	57.41
290	2020-11-30	Angola	AGO	-12	Monday	2020-11	1	1	57.41
291	2020-12-01	Angola	AGO	-10	Tuesday	2020-12	1	1	57.41
292	2020-12-02	Angola	AGO	-8	Wednesday	2020-12	1	1	57.41
293	2020-12-03	Angola	AGO	-8	Thursday	2020-12	1	1	65.74
294	2020-12-04	Angola	AGO	-9	Friday	2020-12	1	1	65.74
295	2020-12-05	Angola	AGO	-1	Saturday	2020-12	1	1	65.74
296	2020-12-06	Angola	AGO	-6	Sunday	2020-12	1	1	65.74
297	2020-12-07	Angola	AGO	-12	Monday	2020-12	1	1	65.74
298	2020-12-08	Angola	AGO	-7	Tuesday	2020-12	1	1	65.74
299	2020-12-09	Angola	AGO	-9	Wednesday	2020-12	1	1	65.74
300	2020-12-10	Angola	AGO	-9	Thursday	2020-12	1	1	65.74
301	2020-12-11	Angola	AGO	-11	Friday	2020-12	1	1	65.74
302	2020-12-12	Angola	AGO	-1	Saturday	2020-12	1	1	65.74
303	2020-12-13	Angola	AGO	-7	Sunday	2020-12	1	1	65.74
304	2020-12-14	Angola	AGO	-11	Monday	2020-12	1	1	65.74
305	2020-12-15	Angola	AGO	-10	Tuesday	2020-12	1	1	65.74
306	2020-12-16	Angola	AGO	-9	Wednesday	2020-12	1	1	65.74
307	2020-12-17	Angola	AGO	-9	Thursday	2020-12	1	1	65.74
308	2020-12-18	Angola	AGO	-12	Friday	2020-12	1	1	65.74
309	2020-12-19	Angola	AGO	-2	Saturday	2020-12	1	1	65.74
310	2020-02-15	Argentina	ARG	-1	Saturday	2020-02	0	NA	11.11
311	2020-02-16	Argentina	ARG	-4	Sunday	2020-02	0	NA	11.11
312	2020-02-17	Argentina	ARG	7	Monday	2020-02	0	NA	11.11
313	2020-02-18	Argentina	ARG	9	Tuesday	2020-02	0	NA	11.11
314	2020-02-19	Argentina	ARG	11	Wednesday	2020-02	0	NA	11.11
315	2020-02-20	Argentina	ARG	9	Thursday	2020-02	0	NA	11.11
316	2020-02-21	Argentina	ARG	9	Friday	2020-02	0	NA	11.11
317	2020-02-22	Argentina	ARG	-1	Saturday	2020-02	0	NA	11.11
318	2020-02-23	Argentina	ARG	-2	Sunday	2020-02	0	NA	11.11
319	2020-02-24	Argentina	ARG	-54	Monday	2020-02	0	NA	11.11
320	2020-02-25	Argentina	ARG	-50	Tuesday	2020-02	0	NA	11.11
321	2020-02-26	Argentina	ARG	13	Wednesday	2020-02	0	NA	11.11
322	2020-02-27	Argentina	ARG	12	Thursday	2020-02	0	NA	11.11
323	2020-02-28	Argentina	ARG	13	Friday	2020-02	0	NA	11.11
324	2020-02-29	Argentina	ARG	2	Saturday	2020-02	0	NA	11.11
325	2020-03-01	Argentina	ARG	-2	Sunday	2020-03	0	NA	11.11
326	2020-03-02	Argentina	ARG	16	Monday	2020-03	0	NA	11.11
327	2020-03-03	Argentina	ARG	16	Tuesday	2020-03	0	NA	11.11
328	2020-03-04	Argentina	ARG	18	Wednesday	2020-03	0	NA	11.11
329	2020-03-05	Argentina	ARG	18	Thursday	2020-03	0	NA	11.11
330	2020-03-06	Argentina	ARG	18	Friday	2020-03	0	NA	11.11
331	2020-03-07	Argentina	ARG	3	Saturday	2020-03	0	NA	11.11
332	2020-03-08	Argentina	ARG	-2	Sunday	2020-03	0	NA	11.11
333	2020-03-09	Argentina	ARG	15	Monday	2020-03	0	NA	11.11
334	2020-03-10	Argentina	ARG	18	Tuesday	2020-03	0	NA	11.11
335	2020-03-11	Argentina	ARG	15	Wednesday	2020-03	0	NA	25
336	2020-03-12	Argentina	ARG	18	Thursday	2020-03	0	NA	25
337	2020-03-13	Argentina	ARG	18	Friday	2020-03	0	NA	25
338	2020-03-14	Argentina	ARG	-4	Saturday	2020-03	0	NA	25
339	2020-03-15	Argentina	ARG	-10	Sunday	2020-03	0	NA	25
340	2020-03-16	Argentina	ARG	1	Monday	2020-03	0	NA	41.67
341	2020-03-17	Argentina	ARG	-12	Tuesday	2020-03	0	NA	41.67
342	2020-03-18	Argentina	ARG	-19	Wednesday	2020-03	0	NA	41.67
343	2020-03-19	Argentina	ARG	-24	Thursday	2020-03	3	1	75
344	2020-03-20	Argentina	ARG	-61	Friday	2020-03	3	1	88.89
345	2020-03-21	Argentina	ARG	-57	Saturday	2020-03	3	1	88.89
346	2020-03-22	Argentina	ARG	-58	Sunday	2020-03	3	1	88.89
347	2020-03-23	Argentina	ARG	-79	Monday	2020-03	3	1	100
348	2020-03-24	Argentina	ARG	-79	Tuesday	2020-03	3	1	100
349	2020-03-25	Argentina	ARG	-68	Wednesday	2020-03	3	1	100
350	2020-03-26	Argentina	ARG	-68	Thursday	2020-03	3	1	100
351	2020-03-27	Argentina	ARG	-67	Friday	2020-03	3	1	100
352	2020-03-28	Argentina	ARG	-59	Saturday	2020-03	3	1	100
353	2020-03-29	Argentina	ARG	-57	Sunday	2020-03	3	1	100
354	2020-03-30	Argentina	ARG	-68	Monday	2020-03	3	1	100
355	2020-03-31	Argentina	ARG	-76	Tuesday	2020-03	3	1	100
356	2020-04-01	Argentina	ARG	-64	Wednesday	2020-04	3	1	100
357	2020-04-02	Argentina	ARG	-64	Thursday	2020-04	3	1	100
358	2020-04-03	Argentina	ARG	-62	Friday	2020-04	3	1	100
359	2020-04-04	Argentina	ARG	-54	Saturday	2020-04	3	1	100
360	2020-04-05	Argentina	ARG	-52	Sunday	2020-04	3	1	100
361	2020-04-06	Argentina	ARG	-60	Monday	2020-04	3	1	100
362	2020-04-07	Argentina	ARG	-59	Tuesday	2020-04	3	1	100
363	2020-04-08	Argentina	ARG	-58	Wednesday	2020-04	3	1	100
364	2020-04-09	Argentina	ARG	-63	Thursday	2020-04	3	1	100
365	2020-04-10	Argentina	ARG	-76	Friday	2020-04	3	1	100
366	2020-04-11	Argentina	ARG	-52	Saturday	2020-04	3	1	100
367	2020-04-12	Argentina	ARG	-49	Sunday	2020-04	3	1	100
368	2020-04-13	Argentina	ARG	-55	Monday	2020-04	3	1	100
369	2020-04-14	Argentina	ARG	-54	Tuesday	2020-04	3	1	100
370	2020-04-15	Argentina	ARG	-53	Wednesday	2020-04	3	1	100
371	2020-04-16	Argentina	ARG	-53	Thursday	2020-04	3	1	100
372	2020-04-17	Argentina	ARG	-52	Friday	2020-04	3	1	100
373	2020-04-18	Argentina	ARG	-45	Saturday	2020-04	3	1	100
374	2020-04-19	Argentina	ARG	-48	Sunday	2020-04	3	1	100
375	2020-04-20	Argentina	ARG	-49	Monday	2020-04	3	1	100
376	2020-04-21	Argentina	ARG	-50	Tuesday	2020-04	3	1	100
377	2020-04-22	Argentina	ARG	-49	Wednesday	2020-04	3	1	100
378	2020-04-23	Argentina	ARG	-49	Thursday	2020-04	3	1	100
379	2020-04-24	Argentina	ARG	-48	Friday	2020-04	3	1	100
380	2020-04-25	Argentina	ARG	-44	Saturday	2020-04	3	1	100
381	2020-04-26	Argentina	ARG	-47	Sunday	2020-04	3	1	98.15
382	2020-04-27	Argentina	ARG	-47	Monday	2020-04	2	1	88.89
383	2020-04-28	Argentina	ARG	-49	Tuesday	2020-04	2	1	88.89
384	2020-04-29	Argentina	ARG	-44	Wednesday	2020-04	2	1	88.89
385	2020-04-30	Argentina	ARG	-44	Thursday	2020-04	2	1	88.89
386	2020-05-01	Argentina	ARG	-73	Friday	2020-05	2	1	88.89
387	2020-05-02	Argentina	ARG	-39	Saturday	2020-05	2	1	88.89
388	2020-05-03	Argentina	ARG	-42	Sunday	2020-05	2	1	88.89
389	2020-05-04	Argentina	ARG	-42	Monday	2020-05	2	1	88.89
390	2020-05-05	Argentina	ARG	-43	Tuesday	2020-05	2	1	88.89
391	2020-05-06	Argentina	ARG	-40	Wednesday	2020-05	2	1	88.89
392	2020-05-07	Argentina	ARG	-40	Thursday	2020-05	2	1	88.89
393	2020-05-08	Argentina	ARG	-38	Friday	2020-05	2	1	88.89
394	2020-05-09	Argentina	ARG	-31	Saturday	2020-05	2	1	88.89
395	2020-05-10	Argentina	ARG	-35	Sunday	2020-05	2	1	88.89
396	2020-05-11	Argentina	ARG	-36	Monday	2020-05	2	1	94.44
397	2020-05-12	Argentina	ARG	-36	Tuesday	2020-05	2	1	90.74
398	2020-05-13	Argentina	ARG	-35	Wednesday	2020-05	2	1	90.74
399	2020-05-14	Argentina	ARG	-35	Thursday	2020-05	2	1	90.74
400	2020-05-15	Argentina	ARG	-34	Friday	2020-05	2	1	90.74
401	2020-05-16	Argentina	ARG	-27	Saturday	2020-05	2	1	90.74
402	2020-05-17	Argentina	ARG	-30	Sunday	2020-05	2	1	90.74
403	2020-05-18	Argentina	ARG	-32	Monday	2020-05	2	1	90.74
404	2020-05-19	Argentina	ARG	-33	Tuesday	2020-05	2	1	90.74
405	2020-05-20	Argentina	ARG	-33	Wednesday	2020-05	2	1	90.74
406	2020-05-21	Argentina	ARG	-35	Thursday	2020-05	2	1	90.74
407	2020-05-22	Argentina	ARG	-33	Friday	2020-05	2	1	90.74
408	2020-05-23	Argentina	ARG	-24	Saturday	2020-05	2	1	90.74
409	2020-05-24	Argentina	ARG	-29	Sunday	2020-05	2	1	90.74
410	2020-05-25	Argentina	ARG	-65	Monday	2020-05	2	1	90.74
411	2020-05-26	Argentina	ARG	-30	Tuesday	2020-05	2	1	90.74
412	2020-05-27	Argentina	ARG	-30	Wednesday	2020-05	2	1	90.74
413	2020-05-28	Argentina	ARG	-30	Thursday	2020-05	2	1	90.74
414	2020-05-29	Argentina	ARG	-29	Friday	2020-05	2	1	90.74
415	2020-05-30	Argentina	ARG	-22	Saturday	2020-05	2	1	90.74
416	2020-05-31	Argentina	ARG	-27	Sunday	2020-05	2	1	90.74
417	2020-06-01	Argentina	ARG	-29	Monday	2020-06	2	1	90.74
418	2020-06-02	Argentina	ARG	-29	Tuesday	2020-06	2	1	90.74
419	2020-06-03	Argentina	ARG	-28	Wednesday	2020-06	2	1	90.74
420	2020-06-04	Argentina	ARG	-29	Thursday	2020-06	2	1	90.74
421	2020-06-05	Argentina	ARG	-28	Friday	2020-06	2	0	88.89
422	2020-06-06	Argentina	ARG	-19	Saturday	2020-06	2	0	88.89
423	2020-06-07	Argentina	ARG	-22	Sunday	2020-06	2	0	88.89
424	2020-06-08	Argentina	ARG	-26	Monday	2020-06	2	0	88.89
425	2020-06-09	Argentina	ARG	-26	Tuesday	2020-06	2	0	88.89
426	2020-06-10	Argentina	ARG	-25	Wednesday	2020-06	2	0	88.89
427	2020-06-11	Argentina	ARG	-26	Thursday	2020-06	2	0	88.89
428	2020-06-12	Argentina	ARG	-24	Friday	2020-06	2	0	88.89
429	2020-06-13	Argentina	ARG	-16	Saturday	2020-06	2	0	88.89
430	2020-06-14	Argentina	ARG	-18	Sunday	2020-06	2	0	88.89
431	2020-06-15	Argentina	ARG	-58	Monday	2020-06	2	0	88.89
432	2020-06-16	Argentina	ARG	-24	Tuesday	2020-06	2	0	88.89
433	2020-06-17	Argentina	ARG	-26	Wednesday	2020-06	2	0	88.89
434	2020-06-18	Argentina	ARG	-26	Thursday	2020-06	2	0	88.89
435	2020-06-19	Argentina	ARG	-24	Friday	2020-06	2	0	88.89
436	2020-06-20	Argentina	ARG	-23	Saturday	2020-06	2	0	88.89
437	2020-06-21	Argentina	ARG	-5	Sunday	2020-06	2	0	88.89
438	2020-06-22	Argentina	ARG	-28	Monday	2020-06	2	0	88.89
439	2020-06-23	Argentina	ARG	-28	Tuesday	2020-06	2	0	88.89
440	2020-06-24	Argentina	ARG	-27	Wednesday	2020-06	2	0	88.89
441	2020-06-25	Argentina	ARG	-27	Thursday	2020-06	2	0	88.89
442	2020-06-26	Argentina	ARG	-25	Friday	2020-06	2	0	88.89
443	2020-06-27	Argentina	ARG	-17	Saturday	2020-06	2	0	88.89
444	2020-06-28	Argentina	ARG	-20	Sunday	2020-06	2	0	88.89
445	2020-06-29	Argentina	ARG	-27	Monday	2020-06	2	0	88.89
446	2020-06-30	Argentina	ARG	-29	Tuesday	2020-06	2	0	88.89
447	2020-07-01	Argentina	ARG	-29	Wednesday	2020-07	2	0	92.59
448	2020-07-02	Argentina	ARG	-29	Thursday	2020-07	2	0	81.48
449	2020-07-03	Argentina	ARG	-27	Friday	2020-07	2	0	92.59
450	2020-07-04	Argentina	ARG	-18	Saturday	2020-07	2	0	92.59
451	2020-07-05	Argentina	ARG	-20	Sunday	2020-07	2	0	92.59
452	2020-07-06	Argentina	ARG	-28	Monday	2020-07	2	0	92.59
453	2020-07-07	Argentina	ARG	-29	Tuesday	2020-07	2	0	92.59
454	2020-07-08	Argentina	ARG	-26	Wednesday	2020-07	2	0	92.59
455	2020-07-09	Argentina	ARG	-57	Thursday	2020-07	2	0	92.59
456	2020-07-10	Argentina	ARG	-50	Friday	2020-07	2	0	92.59
457	2020-07-11	Argentina	ARG	-19	Saturday	2020-07	2	0	92.59
458	2020-07-12	Argentina	ARG	-20	Sunday	2020-07	2	0	92.59
459	2020-07-13	Argentina	ARG	-27	Monday	2020-07	2	0	92.59
460	2020-07-14	Argentina	ARG	-28	Tuesday	2020-07	2	0	92.59
461	2020-07-15	Argentina	ARG	-26	Wednesday	2020-07	2	0	92.59
462	2020-07-16	Argentina	ARG	-28	Thursday	2020-07	2	0	92.59
463	2020-07-17	Argentina	ARG	-25	Friday	2020-07	2	0	92.59
464	2020-07-18	Argentina	ARG	-16	Saturday	2020-07	2	0	92.59
465	2020-07-19	Argentina	ARG	-16	Sunday	2020-07	2	0	92.59
466	2020-07-20	Argentina	ARG	-24	Monday	2020-07	2	0	90.74
467	2020-07-21	Argentina	ARG	-28	Tuesday	2020-07	2	0	90.74
468	2020-07-22	Argentina	ARG	-27	Wednesday	2020-07	2	0	90.74
469	2020-07-23	Argentina	ARG	-29	Thursday	2020-07	2	0	90.74
470	2020-07-24	Argentina	ARG	-26	Friday	2020-07	2	0	90.74
471	2020-07-25	Argentina	ARG	-16	Saturday	2020-07	2	0	90.74
472	2020-07-26	Argentina	ARG	-18	Sunday	2020-07	2	0	90.74
473	2020-07-27	Argentina	ARG	-25	Monday	2020-07	2	0	90.74
474	2020-07-28	Argentina	ARG	-26	Tuesday	2020-07	2	0	90.74
475	2020-07-29	Argentina	ARG	-25	Wednesday	2020-07	2	0	90.74
476	2020-07-30	Argentina	ARG	-26	Thursday	2020-07	2	0	90.74
477	2020-07-31	Argentina	ARG	-24	Friday	2020-07	2	0	90.74
478	2020-08-01	Argentina	ARG	-15	Saturday	2020-08	2	0	90.74
479	2020-08-02	Argentina	ARG	-17	Sunday	2020-08	2	0	90.74
480	2020-08-03	Argentina	ARG	-24	Monday	2020-08	2	0	88.89
481	2020-08-04	Argentina	ARG	-25	Tuesday	2020-08	2	0	88.89
482	2020-08-05	Argentina	ARG	-24	Wednesday	2020-08	2	0	88.89
483	2020-08-06	Argentina	ARG	-26	Thursday	2020-08	2	0	88.89
484	2020-08-07	Argentina	ARG	-25	Friday	2020-08	2	0	87.96
485	2020-08-08	Argentina	ARG	-14	Saturday	2020-08	2	0	87.96
486	2020-08-09	Argentina	ARG	-19	Sunday	2020-08	2	0	87.96
487	2020-08-10	Argentina	ARG	-24	Monday	2020-08	2	0	87.96
488	2020-08-11	Argentina	ARG	-25	Tuesday	2020-08	2	0	87.96
489	2020-08-12	Argentina	ARG	-24	Wednesday	2020-08	2	0	87.96
490	2020-08-13	Argentina	ARG	-24	Thursday	2020-08	2	0	87.96
491	2020-08-14	Argentina	ARG	-23	Friday	2020-08	2	0	87.96
492	2020-08-15	Argentina	ARG	-13	Saturday	2020-08	2	0	87.96
493	2020-08-16	Argentina	ARG	-12	Sunday	2020-08	2	0	87.96
494	2020-08-17	Argentina	ARG	-60	Monday	2020-08	2	0	87.96
495	2020-08-18	Argentina	ARG	-23	Tuesday	2020-08	2	0	87.96
496	2020-08-19	Argentina	ARG	-24	Wednesday	2020-08	2	0	87.96
497	2020-08-20	Argentina	ARG	-24	Thursday	2020-08	2	0	87.96
498	2020-08-21	Argentina	ARG	-22	Friday	2020-08	2	0	87.96
499	2020-08-22	Argentina	ARG	-13	Saturday	2020-08	2	0	87.96
500	2020-08-23	Argentina	ARG	-18	Sunday	2020-08	2	0	87.96
501	2020-08-24	Argentina	ARG	-23	Monday	2020-08	2	0	87.96
502	2020-08-25	Argentina	ARG	-25	Tuesday	2020-08	2	0	87.96
503	2020-08-26	Argentina	ARG	-24	Wednesday	2020-08	2	0	87.96
504	2020-08-27	Argentina	ARG	-24	Thursday	2020-08	2	0	87.96
505	2020-08-28	Argentina	ARG	-22	Friday	2020-08	2	0	87.96
506	2020-08-29	Argentina	ARG	-16	Saturday	2020-08	2	0	87.96
507	2020-08-30	Argentina	ARG	-20	Sunday	2020-08	2	0	87.96
508	2020-08-31	Argentina	ARG	-25	Monday	2020-08	2	0	87.96
509	2020-09-01	Argentina	ARG	-27	Tuesday	2020-09	2	0	87.96
510	2020-09-02	Argentina	ARG	-29	Wednesday	2020-09	2	0	87.96
511	2020-09-03	Argentina	ARG	-26	Thursday	2020-09	2	0	87.96
512	2020-09-04	Argentina	ARG	-24	Friday	2020-09	2	0	87.96
513	2020-09-05	Argentina	ARG	-15	Saturday	2020-09	2	0	87.96
514	2020-09-06	Argentina	ARG	-22	Sunday	2020-09	2	0	87.96
515	2020-09-07	Argentina	ARG	-27	Monday	2020-09	2	0	87.96
516	2020-09-08	Argentina	ARG	-26	Tuesday	2020-09	2	0	87.96
517	2020-09-09	Argentina	ARG	-25	Wednesday	2020-09	2	0	87.96
518	2020-09-10	Argentina	ARG	-26	Thursday	2020-09	2	0	87.96
519	2020-09-11	Argentina	ARG	-24	Friday	2020-09	2	0	87.96
520	2020-09-12	Argentina	ARG	-15	Saturday	2020-09	2	0	87.96
521	2020-09-13	Argentina	ARG	-20	Sunday	2020-09	2	0	87.96
522	2020-09-14	Argentina	ARG	-24	Monday	2020-09	2	0	87.96
523	2020-09-15	Argentina	ARG	-25	Tuesday	2020-09	2	0	87.96
524	2020-09-16	Argentina	ARG	-24	Wednesday	2020-09	2	0	87.96
525	2020-09-17	Argentina	ARG	-25	Thursday	2020-09	2	0	87.96
526	2020-09-18	Argentina	ARG	-23	Friday	2020-09	2	0	87.96
527	2020-09-19	Argentina	ARG	-15	Saturday	2020-09	2	0	87.96
528	2020-09-20	Argentina	ARG	-20	Sunday	2020-09	2	0	87.96
529	2020-09-21	Argentina	ARG	-27	Monday	2020-09	2	0	87.96
530	2020-09-22	Argentina	ARG	-24	Tuesday	2020-09	2	0	87.96
531	2020-09-23	Argentina	ARG	-23	Wednesday	2020-09	2	0	87.96
532	2020-09-24	Argentina	ARG	-25	Thursday	2020-09	2	0	87.96
533	2020-09-25	Argentina	ARG	-24	Friday	2020-09	2	0	87.96
534	2020-09-26	Argentina	ARG	-18	Saturday	2020-09	2	0	87.96
535	2020-09-27	Argentina	ARG	-23	Sunday	2020-09	2	0	87.96
536	2020-09-28	Argentina	ARG	-28	Monday	2020-09	2	0	87.96
537	2020-09-29	Argentina	ARG	-23	Tuesday	2020-09	2	0	87.96
538	2020-09-30	Argentina	ARG	-23	Wednesday	2020-09	2	0	87.96
539	2020-10-01	Argentina	ARG	-22	Thursday	2020-10	2	0	87.96
540	2020-10-02	Argentina	ARG	-21	Friday	2020-10	2	0	87.96
541	2020-10-03	Argentina	ARG	-14	Saturday	2020-10	2	0	87.96
542	2020-10-04	Argentina	ARG	-22	Sunday	2020-10	2	0	87.96
543	2020-10-05	Argentina	ARG	-22	Monday	2020-10	2	0	87.96
544	2020-10-06	Argentina	ARG	-21	Tuesday	2020-10	2	0	87.96
545	2020-10-07	Argentina	ARG	-20	Wednesday	2020-10	2	0	87.96
546	2020-10-08	Argentina	ARG	-20	Thursday	2020-10	2	0	87.96
547	2020-10-09	Argentina	ARG	-19	Friday	2020-10	2	0	87.96
548	2020-10-10	Argentina	ARG	-9	Saturday	2020-10	2	0	82.87
549	2020-10-11	Argentina	ARG	-17	Sunday	2020-10	2	0	82.87
550	2020-10-12	Argentina	ARG	-58	Monday	2020-10	2	0	82.87
551	2020-10-13	Argentina	ARG	-20	Tuesday	2020-10	2	0	82.87
552	2020-10-14	Argentina	ARG	-19	Wednesday	2020-10	2	0	82.87
553	2020-10-15	Argentina	ARG	-20	Thursday	2020-10	2	0	82.87
554	2020-10-16	Argentina	ARG	-18	Friday	2020-10	2	0	82.87
555	2020-10-17	Argentina	ARG	-10	Saturday	2020-10	2	0	82.87
556	2020-10-18	Argentina	ARG	3	Sunday	2020-10	2	0	82.87
557	2020-10-19	Argentina	ARG	-23	Monday	2020-10	2	0	82.87
558	2020-10-20	Argentina	ARG	-24	Tuesday	2020-10	2	0	82.87
559	2020-10-21	Argentina	ARG	-20	Wednesday	2020-10	2	0	82.87
560	2020-10-22	Argentina	ARG	-23	Thursday	2020-10	2	0	82.87
561	2020-10-23	Argentina	ARG	-18	Friday	2020-10	2	0	82.87
562	2020-10-24	Argentina	ARG	-9	Saturday	2020-10	2	0	82.87
563	2020-10-25	Argentina	ARG	-23	Sunday	2020-10	2	0	80.09
564	2020-10-26	Argentina	ARG	-19	Monday	2020-10	2	0	80.09
565	2020-10-27	Argentina	ARG	-19	Tuesday	2020-10	2	0	80.09
566	2020-10-28	Argentina	ARG	-19	Wednesday	2020-10	2	0	81.94
567	2020-10-29	Argentina	ARG	-18	Thursday	2020-10	2	0	81.94
568	2020-10-30	Argentina	ARG	-16	Friday	2020-10	2	0	81.94
569	2020-10-31	Argentina	ARG	-7	Saturday	2020-10	2	0	81.94
570	2020-11-01	Argentina	ARG	-13	Sunday	2020-11	2	0	81.94
571	2020-11-02	Argentina	ARG	-19	Monday	2020-11	2	0	81.94
572	2020-11-03	Argentina	ARG	-18	Tuesday	2020-11	2	0	81.94
573	2020-11-04	Argentina	ARG	-16	Wednesday	2020-11	2	0	81.94
574	2020-11-05	Argentina	ARG	-16	Thursday	2020-11	2	0	81.94
575	2020-11-06	Argentina	ARG	-15	Friday	2020-11	2	0	79.17
576	2020-11-07	Argentina	ARG	-6	Saturday	2020-11	2	0	79.17
577	2020-11-08	Argentina	ARG	-12	Sunday	2020-11	2	0	79.17
578	2020-11-09	Argentina	ARG	-17	Monday	2020-11	2	0	79.17
579	2020-11-10	Argentina	ARG	-16	Tuesday	2020-11	2	0	79.17
580	2020-11-11	Argentina	ARG	-15	Wednesday	2020-11	2	0	79.17
581	2020-11-12	Argentina	ARG	-15	Thursday	2020-11	2	0	79.17
582	2020-11-13	Argentina	ARG	-14	Friday	2020-11	2	0	79.17
583	2020-11-14	Argentina	ARG	-8	Saturday	2020-11	2	0	79.17
584	2020-11-15	Argentina	ARG	-10	Sunday	2020-11	2	0	79.17
585	2020-11-16	Argentina	ARG	-16	Monday	2020-11	2	0	79.17
586	2020-11-17	Argentina	ARG	-16	Tuesday	2020-11	2	0	79.17
587	2020-11-18	Argentina	ARG	-14	Wednesday	2020-11	2	0	79.17
588	2020-11-19	Argentina	ARG	-14	Thursday	2020-11	2	0	79.17
589	2020-11-20	Argentina	ARG	-12	Friday	2020-11	2	0	79.17
590	2020-11-21	Argentina	ARG	-4	Saturday	2020-11	2	0	79.17
591	2020-11-22	Argentina	ARG	-10	Sunday	2020-11	2	0	79.17
592	2020-11-23	Argentina	ARG	-56	Monday	2020-11	2	0	79.17
593	2020-11-24	Argentina	ARG	-15	Tuesday	2020-11	2	0	79.17
594	2020-11-25	Argentina	ARG	-14	Wednesday	2020-11	2	0	79.17
595	2020-11-26	Argentina	ARG	-14	Thursday	2020-11	2	0	79.17
596	2020-11-27	Argentina	ARG	-11	Friday	2020-11	2	0	79.17
597	2020-11-28	Argentina	ARG	-5	Saturday	2020-11	2	0	79.17
598	2020-11-29	Argentina	ARG	-9	Sunday	2020-11	2	0	79.17
599	2020-11-30	Argentina	ARG	-12	Monday	2020-11	2	0	79.17
600	2020-12-01	Argentina	ARG	-12	Tuesday	2020-12	2	0	79.17
601	2020-12-02	Argentina	ARG	-12	Wednesday	2020-12	2	0	79.17
602	2020-12-03	Argentina	ARG	-10	Thursday	2020-12	2	0	79.17
603	2020-12-04	Argentina	ARG	-9	Friday	2020-12	2	0	79.17
604	2020-12-05	Argentina	ARG	0	Saturday	2020-12	2	0	79.17
605	2020-12-06	Argentina	ARG	-5	Sunday	2020-12	2	0	79.17
606	2020-12-07	Argentina	ARG	-48	Monday	2020-12	2	0	79.17
607	2020-12-08	Argentina	ARG	-52	Tuesday	2020-12	2	0	79.17
608	2020-12-09	Argentina	ARG	-8	Wednesday	2020-12	2	0	79.17
609	2020-12-10	Argentina	ARG	-10	Thursday	2020-12	2	0	79.17
610	2020-12-11	Argentina	ARG	-8	Friday	2020-12	2	0	79.17
611	2020-12-12	Argentina	ARG	1	Saturday	2020-12	2	0	79.17
612	2020-12-13	Argentina	ARG	-7	Sunday	2020-12	2	0	79.17
613	2020-12-14	Argentina	ARG	-9	Monday	2020-12	2	0	79.17
614	2020-12-15	Argentina	ARG	-9	Tuesday	2020-12	2	0	79.17
615	2020-12-16	Argentina	ARG	-7	Wednesday	2020-12	2	0	79.17
616	2020-12-17	Argentina	ARG	-8	Thursday	2020-12	2	0	79.17
617	2020-12-18	Argentina	ARG	-7	Friday	2020-12	2	0	79.17
618	2020-12-19	Argentina	ARG	2	Saturday	2020-12	2	0	79.17
619	2020-02-15	Australia	AUS	3	Saturday	2020-02	0	NA	19.44
620	2020-02-16	Australia	AUS	-1	Sunday	2020-02	0	NA	19.44
621	2020-02-17	Australia	AUS	17	Monday	2020-02	0	NA	19.44
622	2020-02-18	Australia	AUS	14	Tuesday	2020-02	0	NA	19.44
623	2020-02-19	Australia	AUS	13	Wednesday	2020-02	0	NA	19.44
624	2020-02-20	Australia	AUS	13	Thursday	2020-02	0	NA	19.44
625	2020-02-21	Australia	AUS	16	Friday	2020-02	0	NA	19.44
626	2020-02-22	Australia	AUS	3	Saturday	2020-02	0	NA	19.44
627	2020-02-23	Australia	AUS	-2	Sunday	2020-02	0	NA	19.44
628	2020-02-24	Australia	AUS	17	Monday	2020-02	0	NA	19.44
629	2020-02-25	Australia	AUS	15	Tuesday	2020-02	0	NA	19.44
630	2020-02-26	Australia	AUS	14	Wednesday	2020-02	0	NA	19.44
631	2020-02-27	Australia	AUS	14	Thursday	2020-02	0	NA	19.44
632	2020-02-28	Australia	AUS	17	Friday	2020-02	0	NA	19.44
633	2020-02-29	Australia	AUS	4	Saturday	2020-02	0	NA	19.44
634	2020-03-01	Australia	AUS	-1	Sunday	2020-03	0	NA	19.44
635	2020-03-02	Australia	AUS	10	Monday	2020-03	0	NA	19.44
636	2020-03-03	Australia	AUS	15	Tuesday	2020-03	0	NA	19.44
637	2020-03-04	Australia	AUS	14	Wednesday	2020-03	0	NA	19.44
638	2020-03-05	Australia	AUS	13	Thursday	2020-03	0	NA	19.44
639	2020-03-06	Australia	AUS	16	Friday	2020-03	0	NA	19.44
640	2020-03-07	Australia	AUS	2	Saturday	2020-03	0	NA	19.44
641	2020-03-08	Australia	AUS	-2	Sunday	2020-03	0	NA	19.44
642	2020-03-09	Australia	AUS	-14	Monday	2020-03	0	NA	19.44
643	2020-03-10	Australia	AUS	13	Tuesday	2020-03	0	NA	19.44
644	2020-03-11	Australia	AUS	14	Wednesday	2020-03	0	NA	19.44
645	2020-03-12	Australia	AUS	13	Thursday	2020-03	0	NA	19.44
646	2020-03-13	Australia	AUS	14	Friday	2020-03	0	NA	19.44
647	2020-03-14	Australia	AUS	3	Saturday	2020-03	0	NA	19.44
648	2020-03-15	Australia	AUS	-1	Sunday	2020-03	0	NA	19.44
649	2020-03-16	Australia	AUS	12	Monday	2020-03	0	NA	30.56
650	2020-03-17	Australia	AUS	5	Tuesday	2020-03	0	NA	30.56
651	2020-03-18	Australia	AUS	2	Wednesday	2020-03	0	NA	36.11
652	2020-03-19	Australia	AUS	0	Thursday	2020-03	0	NA	44.44
653	2020-03-20	Australia	AUS	0	Friday	2020-03	0	NA	47.22
654	2020-03-21	Australia	AUS	-4	Saturday	2020-03	0	NA	47.22
655	2020-03-22	Australia	AUS	-12	Sunday	2020-03	0	NA	47.22
656	2020-03-23	Australia	AUS	-6	Monday	2020-03	0	NA	52.78
657	2020-03-24	Australia	AUS	-19	Tuesday	2020-03	1	1	68.52
658	2020-03-25	Australia	AUS	-23	Wednesday	2020-03	1	1	68.52
659	2020-03-26	Australia	AUS	-27	Thursday	2020-03	1	1	68.52
660	2020-03-27	Australia	AUS	-26	Friday	2020-03	1	1	68.52
661	2020-03-28	Australia	AUS	-27	Saturday	2020-03	1	1	68.52
662	2020-03-29	Australia	AUS	-33	Sunday	2020-03	1	1	71.3
663	2020-03-30	Australia	AUS	-32	Monday	2020-03	1	1	71.3
664	2020-03-31	Australia	AUS	-36	Tuesday	2020-03	1	1	71.3
665	2020-04-01	Australia	AUS	-37	Wednesday	2020-04	1	1	71.3
666	2020-04-02	Australia	AUS	-38	Thursday	2020-04	2	0	73.15
667	2020-04-03	Australia	AUS	-36	Friday	2020-04	2	0	73.15
668	2020-04-04	Australia	AUS	-33	Saturday	2020-04	2	0	73.15
669	2020-04-05	Australia	AUS	-36	Sunday	2020-04	2	0	73.15
670	2020-04-06	Australia	AUS	-37	Monday	2020-04	2	0	73.15
671	2020-04-07	Australia	AUS	-39	Tuesday	2020-04	2	0	73.15
672	2020-04-08	Australia	AUS	-39	Wednesday	2020-04	2	0	73.15
673	2020-04-09	Australia	AUS	-40	Thursday	2020-04	2	0	73.15
674	2020-04-10	Australia	AUS	-82	Friday	2020-04	2	0	73.15
675	2020-04-11	Australia	AUS	-41	Saturday	2020-04	2	0	73.15
676	2020-04-12	Australia	AUS	-43	Sunday	2020-04	2	0	73.15
677	2020-04-13	Australia	AUS	-78	Monday	2020-04	2	0	73.15
678	2020-04-14	Australia	AUS	-42	Tuesday	2020-04	2	0	73.15
679	2020-04-15	Australia	AUS	-41	Wednesday	2020-04	2	0	73.15
680	2020-04-16	Australia	AUS	-41	Thursday	2020-04	2	0	73.15
681	2020-04-17	Australia	AUS	-39	Friday	2020-04	2	0	73.15
682	2020-04-18	Australia	AUS	-30	Saturday	2020-04	2	0	69.44
683	2020-04-19	Australia	AUS	-34	Sunday	2020-04	2	0	69.44
684	2020-04-20	Australia	AUS	-35	Monday	2020-04	2	0	69.44
685	2020-04-21	Australia	AUS	-37	Tuesday	2020-04	2	0	69.44
686	2020-04-22	Australia	AUS	-37	Wednesday	2020-04	2	0	69.44
687	2020-04-23	Australia	AUS	-37	Thursday	2020-04	2	0	69.44
688	2020-04-24	Australia	AUS	-35	Friday	2020-04	2	0	69.44
689	2020-04-25	Australia	AUS	-43	Saturday	2020-04	2	0	69.44
690	2020-04-26	Australia	AUS	-32	Sunday	2020-04	2	0	69.44
691	2020-04-27	Australia	AUS	-39	Monday	2020-04	2	0	69.44
692	2020-04-28	Australia	AUS	-34	Tuesday	2020-04	2	0	69.44
693	2020-04-29	Australia	AUS	-34	Wednesday	2020-04	2	0	69.44
694	2020-04-30	Australia	AUS	-34	Thursday	2020-04	2	0	69.44
695	2020-05-01	Australia	AUS	-31	Friday	2020-05	2	0	69.44
696	2020-05-02	Australia	AUS	-27	Saturday	2020-05	2	0	69.44
697	2020-05-03	Australia	AUS	-29	Sunday	2020-05	2	0	69.44
698	2020-05-04	Australia	AUS	-41	Monday	2020-05	2	0	69.44
699	2020-05-05	Australia	AUS	-31	Tuesday	2020-05	2	0	69.44
700	2020-05-06	Australia	AUS	-31	Wednesday	2020-05	2	0	69.44
701	2020-05-07	Australia	AUS	-31	Thursday	2020-05	2	0	69.44
702	2020-05-08	Australia	AUS	-28	Friday	2020-05	2	0	69.44
703	2020-05-09	Australia	AUS	-23	Saturday	2020-05	2	0	69.44
704	2020-05-10	Australia	AUS	-24	Sunday	2020-05	2	0	69.44
705	2020-05-11	Australia	AUS	-27	Monday	2020-05	2	0	69.44
706	2020-05-12	Australia	AUS	-28	Tuesday	2020-05	2	0	69.44
707	2020-05-13	Australia	AUS	-27	Wednesday	2020-05	2	0	69.44
708	2020-05-14	Australia	AUS	-28	Thursday	2020-05	2	0	69.44
709	2020-05-15	Australia	AUS	-27	Friday	2020-05	1	1	65.74
710	2020-05-16	Australia	AUS	-22	Saturday	2020-05	1	1	64.35
711	2020-05-17	Australia	AUS	-24	Sunday	2020-05	1	1	64.35
712	2020-05-18	Australia	AUS	-24	Monday	2020-05	1	1	67.13
713	2020-05-19	Australia	AUS	-25	Tuesday	2020-05	1	1	67.13
714	2020-05-20	Australia	AUS	-25	Wednesday	2020-05	1	1	67.13
715	2020-05-21	Australia	AUS	-26	Thursday	2020-05	1	1	67.13
716	2020-05-22	Australia	AUS	-23	Friday	2020-05	1	1	67.13
717	2020-05-23	Australia	AUS	-19	Saturday	2020-05	1	1	67.13
718	2020-05-24	Australia	AUS	-23	Sunday	2020-05	1	1	67.13
719	2020-05-25	Australia	AUS	-22	Monday	2020-05	1	0	65.28
720	2020-05-26	Australia	AUS	-20	Tuesday	2020-05	1	0	65.28
721	2020-05-27	Australia	AUS	-20	Wednesday	2020-05	1	0	65.28
722	2020-05-28	Australia	AUS	-20	Thursday	2020-05	1	0	65.28
723	2020-05-29	Australia	AUS	-19	Friday	2020-05	0	NA	63.43
724	2020-05-30	Australia	AUS	-14	Saturday	2020-05	0	NA	63.43
725	2020-05-31	Australia	AUS	-18	Sunday	2020-05	0	NA	63.43
726	2020-06-01	Australia	AUS	-24	Monday	2020-06	0	NA	62.04
727	2020-06-02	Australia	AUS	-18	Tuesday	2020-06	0	NA	62.04
728	2020-06-03	Australia	AUS	-18	Wednesday	2020-06	0	NA	62.04
729	2020-06-04	Australia	AUS	-18	Thursday	2020-06	0	NA	62.04
730	2020-06-05	Australia	AUS	-17	Friday	2020-06	0	NA	62.04
731	2020-06-06	Australia	AUS	-14	Saturday	2020-06	0	NA	62.04
732	2020-06-07	Australia	AUS	-18	Sunday	2020-06	0	NA	62.04
733	2020-06-08	Australia	AUS	-52	Monday	2020-06	0	NA	62.04
734	2020-06-09	Australia	AUS	-18	Tuesday	2020-06	0	NA	60.19
735	2020-06-10	Australia	AUS	-17	Wednesday	2020-06	0	NA	60.19
736	2020-06-11	Australia	AUS	-16	Thursday	2020-06	0	NA	60.19
737	2020-06-12	Australia	AUS	-15	Friday	2020-06	0	NA	50.46
738	2020-06-13	Australia	AUS	-8	Saturday	2020-06	0	NA	50.46
739	2020-06-14	Australia	AUS	-14	Sunday	2020-06	0	NA	50.46
740	2020-06-15	Australia	AUS	-14	Monday	2020-06	0	NA	50.46
741	2020-06-16	Australia	AUS	-16	Tuesday	2020-06	0	NA	50.46
742	2020-06-17	Australia	AUS	-16	Wednesday	2020-06	0	NA	50.46
743	2020-06-18	Australia	AUS	-16	Thursday	2020-06	0	NA	50.46
744	2020-06-19	Australia	AUS	-15	Friday	2020-06	0	NA	50.46
745	2020-06-20	Australia	AUS	-8	Saturday	2020-06	0	NA	50.46
746	2020-06-21	Australia	AUS	-13	Sunday	2020-06	0	NA	50.46
747	2020-06-22	Australia	AUS	-16	Monday	2020-06	0	NA	50.46
748	2020-06-23	Australia	AUS	-18	Tuesday	2020-06	0	NA	52.31
749	2020-06-24	Australia	AUS	-16	Wednesday	2020-06	0	NA	52.31
750	2020-06-25	Australia	AUS	-16	Thursday	2020-06	0	NA	52.31
751	2020-06-26	Australia	AUS	-15	Friday	2020-06	0	NA	52.31
752	2020-06-27	Australia	AUS	-9	Saturday	2020-06	0	NA	52.31
753	2020-06-28	Australia	AUS	-12	Sunday	2020-06	0	NA	52.31
754	2020-06-29	Australia	AUS	-19	Monday	2020-06	0	NA	52.31
755	2020-06-30	Australia	AUS	-20	Tuesday	2020-06	0	NA	52.31
756	2020-07-01	Australia	AUS	-20	Wednesday	2020-07	2	0	68.98
757	2020-07-02	Australia	AUS	-21	Thursday	2020-07	2	0	68.98
758	2020-07-03	Australia	AUS	-20	Friday	2020-07	2	0	68.98
759	2020-07-04	Australia	AUS	-10	Saturday	2020-07	2	0	68.98
760	2020-07-05	Australia	AUS	-14	Sunday	2020-07	2	0	68.98
761	2020-07-06	Australia	AUS	-26	Monday	2020-07	2	0	68.98
762	2020-07-07	Australia	AUS	-27	Tuesday	2020-07	2	0	68.98
763	2020-07-08	Australia	AUS	-26	Wednesday	2020-07	3	0	75.46
764	2020-07-09	Australia	AUS	-27	Thursday	2020-07	3	0	75.46
765	2020-07-10	Australia	AUS	-26	Friday	2020-07	3	0	75.46
766	2020-07-11	Australia	AUS	-12	Saturday	2020-07	3	0	75.46
767	2020-07-12	Australia	AUS	-15	Sunday	2020-07	3	0	75.46
768	2020-07-13	Australia	AUS	-23	Monday	2020-07	3	0	71.76
769	2020-07-14	Australia	AUS	-25	Tuesday	2020-07	3	0	71.76
770	2020-07-15	Australia	AUS	-23	Wednesday	2020-07	3	0	71.76
771	2020-07-16	Australia	AUS	-23	Thursday	2020-07	2	0	68.06
772	2020-07-17	Australia	AUS	-22	Friday	2020-07	2	0	68.06
773	2020-07-18	Australia	AUS	-11	Saturday	2020-07	2	0	68.06
774	2020-07-19	Australia	AUS	-15	Sunday	2020-07	2	0	68.06
775	2020-07-20	Australia	AUS	-19	Monday	2020-07	2	0	68.06
776	2020-07-21	Australia	AUS	-19	Tuesday	2020-07	2	0	68.06
777	2020-07-22	Australia	AUS	-17	Wednesday	2020-07	2	0	68.06
778	2020-07-23	Australia	AUS	-17	Thursday	2020-07	2	0	68.06
779	2020-07-24	Australia	AUS	-16	Friday	2020-07	2	0	68.06
780	2020-07-25	Australia	AUS	-11	Saturday	2020-07	2	0	68.06
781	2020-07-26	Australia	AUS	-17	Sunday	2020-07	2	0	68.06
782	2020-07-27	Australia	AUS	-17	Monday	2020-07	2	0	68.06
783	2020-07-28	Australia	AUS	-18	Tuesday	2020-07	2	0	68.06
784	2020-07-29	Australia	AUS	-18	Wednesday	2020-07	2	0	68.06
785	2020-07-30	Australia	AUS	-18	Thursday	2020-07	2	0	68.06
786	2020-07-31	Australia	AUS	-17	Friday	2020-07	2	0	68.06
787	2020-08-01	Australia	AUS	-11	Saturday	2020-08	2	0	68.06
788	2020-08-02	Australia	AUS	-15	Sunday	2020-08	2	0	71.76
789	2020-08-03	Australia	AUS	-18	Monday	2020-08	2	0	75.46
790	2020-08-04	Australia	AUS	-20	Tuesday	2020-08	2	0	75.46
791	2020-08-05	Australia	AUS	-20	Wednesday	2020-08	2	0	75.46
792	2020-08-06	Australia	AUS	-22	Thursday	2020-08	2	0	75.46
793	2020-08-07	Australia	AUS	-21	Friday	2020-08	2	0	75.46
794	2020-08-08	Australia	AUS	-16	Saturday	2020-08	2	0	75.46
795	2020-08-09	Australia	AUS	-20	Sunday	2020-08	2	0	75.46
796	2020-08-10	Australia	AUS	-22	Monday	2020-08	2	0	75.46
797	2020-08-11	Australia	AUS	-22	Tuesday	2020-08	2	0	75.46
798	2020-08-12	Australia	AUS	-22	Wednesday	2020-08	2	0	75.46
799	2020-08-13	Australia	AUS	-22	Thursday	2020-08	2	0	75.46
800	2020-08-14	Australia	AUS	-27	Friday	2020-08	2	0	75.46
801	2020-08-15	Australia	AUS	-16	Saturday	2020-08	2	0	75.46
802	2020-08-16	Australia	AUS	-19	Sunday	2020-08	2	0	75.46
803	2020-08-17	Australia	AUS	-20	Monday	2020-08	2	0	75.46
804	2020-08-18	Australia	AUS	-20	Tuesday	2020-08	2	0	75.46
805	2020-08-19	Australia	AUS	-21	Wednesday	2020-08	2	0	75.46
806	2020-08-20	Australia	AUS	-21	Thursday	2020-08	2	0	75.46
807	2020-08-21	Australia	AUS	-19	Friday	2020-08	2	0	75.46
808	2020-08-22	Australia	AUS	-15	Saturday	2020-08	2	0	75.46
809	2020-08-23	Australia	AUS	-18	Sunday	2020-08	2	0	75.46
810	2020-08-24	Australia	AUS	-19	Monday	2020-08	2	0	75.46
811	2020-08-25	Australia	AUS	-21	Tuesday	2020-08	2	0	75.46
812	2020-08-26	Australia	AUS	-19	Wednesday	2020-08	2	0	75.46
813	2020-08-27	Australia	AUS	-20	Thursday	2020-08	2	0	75.46
814	2020-08-28	Australia	AUS	-18	Friday	2020-08	2	0	75.46
815	2020-08-29	Australia	AUS	-13	Saturday	2020-08	2	0	75.46
816	2020-08-30	Australia	AUS	-18	Sunday	2020-08	2	0	75.46
817	2020-08-31	Australia	AUS	-18	Monday	2020-08	2	0	75.46
818	2020-09-01	Australia	AUS	-20	Tuesday	2020-09	2	0	75.46
819	2020-09-02	Australia	AUS	-19	Wednesday	2020-09	2	0	75.46
820	2020-09-03	Australia	AUS	-20	Thursday	2020-09	2	0	75.46
821	2020-09-04	Australia	AUS	-20	Friday	2020-09	2	0	75.46
822	2020-09-05	Australia	AUS	-13	Saturday	2020-09	2	0	75.46
823	2020-09-06	Australia	AUS	-17	Sunday	2020-09	2	0	75.46
824	2020-09-07	Australia	AUS	-19	Monday	2020-09	2	0	75.46
825	2020-09-08	Australia	AUS	-20	Tuesday	2020-09	2	0	75.46
826	2020-09-09	Australia	AUS	-19	Wednesday	2020-09	2	0	75.46
827	2020-09-10	Australia	AUS	-20	Thursday	2020-09	2	0	75.46
828	2020-09-11	Australia	AUS	-18	Friday	2020-09	2	0	75.46
829	2020-09-12	Australia	AUS	-13	Saturday	2020-09	2	0	75.46
830	2020-09-13	Australia	AUS	-16	Sunday	2020-09	2	0	75.46
831	2020-09-14	Australia	AUS	-15	Monday	2020-09	2	0	75.46
832	2020-09-15	Australia	AUS	-17	Tuesday	2020-09	2	0	75.46
833	2020-09-16	Australia	AUS	-17	Wednesday	2020-09	2	0	75.46
834	2020-09-17	Australia	AUS	-18	Thursday	2020-09	2	0	75.46
835	2020-09-18	Australia	AUS	-16	Friday	2020-09	2	0	75.46
836	2020-09-19	Australia	AUS	-12	Saturday	2020-09	2	0	75.46
837	2020-09-20	Australia	AUS	-15	Sunday	2020-09	2	0	75.46
838	2020-09-21	Australia	AUS	-19	Monday	2020-09	2	0	75.46
839	2020-09-22	Australia	AUS	-20	Tuesday	2020-09	2	0	75.46
840	2020-09-23	Australia	AUS	-19	Wednesday	2020-09	2	0	75.46
841	2020-09-24	Australia	AUS	-20	Thursday	2020-09	2	0	75.46
842	2020-09-25	Australia	AUS	-19	Friday	2020-09	2	0	75.46
843	2020-09-26	Australia	AUS	-10	Saturday	2020-09	2	0	75.46
844	2020-09-27	Australia	AUS	-13	Sunday	2020-09	2	0	75.46
845	2020-09-28	Australia	AUS	-30	Monday	2020-09	2	0	68.06
846	2020-09-29	Australia	AUS	-25	Tuesday	2020-09	2	0	68.06
847	2020-09-30	Australia	AUS	-26	Wednesday	2020-09	2	0	68.06
848	2020-10-01	Australia	AUS	-25	Thursday	2020-10	2	0	68.06
849	2020-10-02	Australia	AUS	-25	Friday	2020-10	2	0	68.06
850	2020-10-03	Australia	AUS	-13	Saturday	2020-10	2	0	68.06
851	2020-10-04	Australia	AUS	-16	Sunday	2020-10	2	0	68.06
852	2020-10-05	Australia	AUS	-55	Monday	2020-10	2	0	68.06
853	2020-10-06	Australia	AUS	-23	Tuesday	2020-10	2	0	68.06
854	2020-10-07	Australia	AUS	-21	Wednesday	2020-10	2	0	68.06
855	2020-10-08	Australia	AUS	-22	Thursday	2020-10	2	0	68.06
856	2020-10-09	Australia	AUS	-19	Friday	2020-10	2	0	68.06
857	2020-10-10	Australia	AUS	-6	Saturday	2020-10	2	0	68.06
858	2020-10-11	Australia	AUS	-11	Sunday	2020-10	2	0	68.06
859	2020-10-12	Australia	AUS	-13	Monday	2020-10	2	0	68.06
860	2020-10-13	Australia	AUS	-14	Tuesday	2020-10	2	0	68.06
861	2020-10-14	Australia	AUS	-13	Wednesday	2020-10	2	0	68.06
862	2020-10-15	Australia	AUS	-13	Thursday	2020-10	2	0	68.06
863	2020-10-16	Australia	AUS	-11	Friday	2020-10	2	0	68.06
864	2020-10-17	Australia	AUS	-7	Saturday	2020-10	2	0	68.06
865	2020-10-18	Australia	AUS	-12	Sunday	2020-10	2	0	68.06
866	2020-10-19	Australia	AUS	-11	Monday	2020-10	2	0	68.06
867	2020-10-20	Australia	AUS	-13	Tuesday	2020-10	2	0	68.06
868	2020-10-21	Australia	AUS	-12	Wednesday	2020-10	2	0	68.06
869	2020-10-22	Australia	AUS	-13	Thursday	2020-10	2	0	68.06
870	2020-10-23	Australia	AUS	-21	Friday	2020-10	2	0	68.06
871	2020-10-24	Australia	AUS	-9	Saturday	2020-10	2	0	68.06
872	2020-10-25	Australia	AUS	-13	Sunday	2020-10	2	0	68.06
873	2020-10-26	Australia	AUS	-12	Monday	2020-10	2	0	68.06
874	2020-10-27	Australia	AUS	-13	Tuesday	2020-10	2	0	68.06
875	2020-10-28	Australia	AUS	-11	Wednesday	2020-10	1	0	48.61
876	2020-10-29	Australia	AUS	-11	Thursday	2020-10	1	0	48.61
877	2020-10-30	Australia	AUS	-9	Friday	2020-10	1	0	50.46
878	2020-10-31	Australia	AUS	-5	Saturday	2020-10	1	0	50.46
879	2020-11-01	Australia	AUS	-10	Sunday	2020-11	1	0	50.46
880	2020-11-02	Australia	AUS	-14	Monday	2020-11	1	0	50.46
881	2020-11-03	Australia	AUS	-22	Tuesday	2020-11	1	0	50.46
882	2020-11-04	Australia	AUS	-11	Wednesday	2020-11	1	0	50.46
883	2020-11-05	Australia	AUS	-12	Thursday	2020-11	1	0	53.24
884	2020-11-06	Australia	AUS	-9	Friday	2020-11	1	0	53.24
885	2020-11-07	Australia	AUS	-3	Saturday	2020-11	1	0	53.24
886	2020-11-08	Australia	AUS	-8	Sunday	2020-11	1	1	55.09
887	2020-11-09	Australia	AUS	-9	Monday	2020-11	1	1	55.09
888	2020-11-10	Australia	AUS	-11	Tuesday	2020-11	1	1	55.09
889	2020-11-11	Australia	AUS	-10	Wednesday	2020-11	1	1	55.09
890	2020-11-12	Australia	AUS	-11	Thursday	2020-11	1	1	55.09
891	2020-11-13	Australia	AUS	-9	Friday	2020-11	1	1	55.09
892	2020-11-14	Australia	AUS	-4	Saturday	2020-11	1	1	55.09
893	2020-11-15	Australia	AUS	-9	Sunday	2020-11	1	1	55.09
894	2020-11-16	Australia	AUS	-10	Monday	2020-11	1	1	55.09
895	2020-11-17	Australia	AUS	-11	Tuesday	2020-11	1	1	55.09
896	2020-11-18	Australia	AUS	-10	Wednesday	2020-11	1	1	55.09
897	2020-11-19	Australia	AUS	-15	Thursday	2020-11	1	1	55.09
898	2020-11-20	Australia	AUS	-13	Friday	2020-11	1	1	55.09
899	2020-11-21	Australia	AUS	-7	Saturday	2020-11	1	1	55.09
900	2020-11-22	Australia	AUS	-9	Sunday	2020-11	1	1	50
901	2020-11-23	Australia	AUS	-10	Monday	2020-11	1	1	50
902	2020-11-24	Australia	AUS	-11	Tuesday	2020-11	1	1	50
903	2020-11-25	Australia	AUS	-10	Wednesday	2020-11	1	1	50
904	2020-11-26	Australia	AUS	-10	Thursday	2020-11	1	1	50
905	2020-11-27	Australia	AUS	-9	Friday	2020-11	1	1	50
906	2020-11-28	Australia	AUS	-3	Saturday	2020-11	1	1	50
907	2020-11-29	Australia	AUS	-7	Sunday	2020-11	1	1	50
908	2020-11-30	Australia	AUS	-9	Monday	2020-11	1	1	50
909	2020-12-01	Australia	AUS	-11	Tuesday	2020-12	1	1	62.5
910	2020-12-02	Australia	AUS	-9	Wednesday	2020-12	1	1	62.5
911	2020-12-03	Australia	AUS	-9	Thursday	2020-12	1	1	62.5
912	2020-12-04	Australia	AUS	-8	Friday	2020-12	1	1	62.5
913	2020-12-05	Australia	AUS	-1	Saturday	2020-12	1	1	62.5
914	2020-12-06	Australia	AUS	-6	Sunday	2020-12	1	1	62.5
915	2020-12-07	Australia	AUS	-11	Monday	2020-12	1	1	62.5
916	2020-12-08	Australia	AUS	-10	Tuesday	2020-12	1	1	62.5
917	2020-12-09	Australia	AUS	-10	Wednesday	2020-12	1	1	62.5
918	2020-12-10	Australia	AUS	-11	Thursday	2020-12	1	1	62.5
919	2020-12-11	Australia	AUS	-10	Friday	2020-12	1	1	62.5
920	2020-12-12	Australia	AUS	1	Saturday	2020-12	1	1	62.5
921	2020-12-13	Australia	AUS	-5	Sunday	2020-12	1	1	62.5
922	2020-12-14	Australia	AUS	-12	Monday	2020-12	1	1	62.5
923	2020-12-15	Australia	AUS	-14	Tuesday	2020-12	1	1	62.5
924	2020-12-16	Australia	AUS	-12	Wednesday	2020-12	1	1	62.5
925	2020-12-17	Australia	AUS	-14	Thursday	2020-12	1	1	62.5
926	2020-12-18	Australia	AUS	-14	Friday	2020-12	1	1	62.5
927	2020-12-19	Australia	AUS	0	Saturday	2020-12	2	0	70.83
928	2020-02-15	Austria	AUT	0	Saturday	2020-02	0	NA	0
929	2020-02-16	Austria	AUT	1	Sunday	2020-02	0	NA	0
930	2020-02-17	Austria	AUT	-4	Monday	2020-02	0	NA	0
931	2020-02-18	Austria	AUT	-4	Tuesday	2020-02	0	NA	0
932	2020-02-19	Austria	AUT	-5	Wednesday	2020-02	0	NA	0
933	2020-02-20	Austria	AUT	-5	Thursday	2020-02	0	NA	0
934	2020-02-21	Austria	AUT	-5	Friday	2020-02	0	NA	0
935	2020-02-22	Austria	AUT	2	Saturday	2020-02	0	NA	0
936	2020-02-23	Austria	AUT	2	Sunday	2020-02	0	NA	0
937	2020-02-24	Austria	AUT	2	Monday	2020-02	0	NA	11.11
938	2020-02-25	Austria	AUT	0	Tuesday	2020-02	0	NA	11.11
939	2020-02-26	Austria	AUT	0	Wednesday	2020-02	0	NA	11.11
940	2020-02-27	Austria	AUT	1	Thursday	2020-02	0	NA	11.11
941	2020-02-28	Austria	AUT	1	Friday	2020-02	0	NA	11.11
942	2020-02-29	Austria	AUT	1	Saturday	2020-02	0	NA	11.11
943	2020-03-01	Austria	AUT	2	Sunday	2020-03	0	NA	11.11
944	2020-03-02	Austria	AUT	3	Monday	2020-03	0	NA	11.11
945	2020-03-03	Austria	AUT	2	Tuesday	2020-03	0	NA	11.11
946	2020-03-04	Austria	AUT	2	Wednesday	2020-03	0	NA	11.11
947	2020-03-05	Austria	AUT	1	Thursday	2020-03	0	NA	11.11
948	2020-03-06	Austria	AUT	1	Friday	2020-03	0	NA	11.11
949	2020-03-07	Austria	AUT	0	Saturday	2020-03	0	NA	11.11
950	2020-03-08	Austria	AUT	1	Sunday	2020-03	0	NA	11.11
951	2020-03-09	Austria	AUT	1	Monday	2020-03	0	NA	19.44
952	2020-03-10	Austria	AUT	1	Tuesday	2020-03	0	NA	19.44
953	2020-03-11	Austria	AUT	-1	Wednesday	2020-03	0	NA	30.56
954	2020-03-12	Austria	AUT	-3	Thursday	2020-03	0	NA	34.26
955	2020-03-13	Austria	AUT	-6	Friday	2020-03	0	NA	48.15
956	2020-03-14	Austria	AUT	-9	Saturday	2020-03	0	NA	48.15
957	2020-03-15	Austria	AUT	-18	Sunday	2020-03	0	NA	48.15
958	2020-03-16	Austria	AUT	-43	Monday	2020-03	2	1	81.48
959	2020-03-17	Austria	AUT	-55	Tuesday	2020-03	2	1	81.48
960	2020-03-18	Austria	AUT	-58	Wednesday	2020-03	2	1	81.48
961	2020-03-19	Austria	AUT	-60	Thursday	2020-03	2	1	81.48
962	2020-03-20	Austria	AUT	-59	Friday	2020-03	2	1	81.48
963	2020-03-21	Austria	AUT	-54	Saturday	2020-03	2	1	81.48
964	2020-03-22	Austria	AUT	-54	Sunday	2020-03	2	1	81.48
965	2020-03-23	Austria	AUT	-60	Monday	2020-03	2	1	81.48
966	2020-03-24	Austria	AUT	-61	Tuesday	2020-03	2	1	81.48
967	2020-03-25	Austria	AUT	-62	Wednesday	2020-03	2	1	81.48
968	2020-03-26	Austria	AUT	-62	Thursday	2020-03	2	1	81.48
969	2020-03-27	Austria	AUT	-60	Friday	2020-03	2	1	81.48
970	2020-03-28	Austria	AUT	-49	Saturday	2020-03	2	1	81.48
971	2020-03-29	Austria	AUT	-51	Sunday	2020-03	2	1	81.48
972	2020-03-30	Austria	AUT	-59	Monday	2020-03	2	1	81.48
973	2020-03-31	Austria	AUT	-59	Tuesday	2020-03	2	1	81.48
974	2020-04-01	Austria	AUT	-59	Wednesday	2020-04	2	1	81.48
975	2020-04-02	Austria	AUT	-59	Thursday	2020-04	2	1	81.48
976	2020-04-03	Austria	AUT	-59	Friday	2020-04	2	1	81.48
977	2020-04-04	Austria	AUT	-48	Saturday	2020-04	2	1	81.48
978	2020-04-05	Austria	AUT	-46	Sunday	2020-04	2	1	81.48
979	2020-04-06	Austria	AUT	-58	Monday	2020-04	2	1	81.48
980	2020-04-07	Austria	AUT	-58	Tuesday	2020-04	2	1	81.48
981	2020-04-08	Austria	AUT	-58	Wednesday	2020-04	2	1	81.48
982	2020-04-09	Austria	AUT	-59	Thursday	2020-04	2	1	81.48
983	2020-04-10	Austria	AUT	-63	Friday	2020-04	2	1	81.48
984	2020-04-11	Austria	AUT	-45	Saturday	2020-04	2	1	81.48
985	2020-04-12	Austria	AUT	-45	Sunday	2020-04	2	1	81.48
986	2020-04-13	Austria	AUT	-88	Monday	2020-04	2	1	81.48
987	2020-04-14	Austria	AUT	-53	Tuesday	2020-04	2	1	77.78
988	2020-04-15	Austria	AUT	-52	Wednesday	2020-04	2	1	77.78
989	2020-04-16	Austria	AUT	-52	Thursday	2020-04	2	1	77.78
990	2020-04-17	Austria	AUT	-52	Friday	2020-04	2	1	77.78
991	2020-04-18	Austria	AUT	-36	Saturday	2020-04	2	1	77.78
992	2020-04-19	Austria	AUT	-43	Sunday	2020-04	2	1	77.78
993	2020-04-20	Austria	AUT	-48	Monday	2020-04	2	1	77.78
994	2020-04-21	Austria	AUT	-48	Tuesday	2020-04	2	1	77.78
995	2020-04-22	Austria	AUT	-48	Wednesday	2020-04	2	1	77.78
996	2020-04-23	Austria	AUT	-48	Thursday	2020-04	2	1	75
997	2020-04-24	Austria	AUT	-49	Friday	2020-04	2	1	75
998	2020-04-25	Austria	AUT	-33	Saturday	2020-04	2	1	75
999	2020-04-26	Austria	AUT	-34	Sunday	2020-04	2	1	75
1000	2020-04-27	Austria	AUT	-45	Monday	2020-04	2	1	75
1001	2020-04-28	Austria	AUT	-45	Tuesday	2020-04	2	1	75
1002	2020-04-29	Austria	AUT	-46	Wednesday	2020-04	2	1	75
1003	2020-04-30	Austria	AUT	-45	Thursday	2020-04	2	1	75
1004	2020-05-01	Austria	AUT	-82	Friday	2020-05	0	NA	67.59
1005	2020-05-02	Austria	AUT	-24	Saturday	2020-05	0	NA	64.81
1006	2020-05-03	Austria	AUT	-31	Sunday	2020-05	0	NA	64.81
1007	2020-05-04	Austria	AUT	-38	Monday	2020-05	0	NA	64.81
1008	2020-05-05	Austria	AUT	-39	Tuesday	2020-05	0	NA	64.81
1009	2020-05-06	Austria	AUT	-38	Wednesday	2020-05	0	NA	64.81
1010	2020-05-07	Austria	AUT	-38	Thursday	2020-05	0	NA	64.81
1011	2020-05-08	Austria	AUT	-39	Friday	2020-05	0	NA	64.81
1012	2020-05-09	Austria	AUT	-19	Saturday	2020-05	0	NA	64.81
1013	2020-05-10	Austria	AUT	-18	Sunday	2020-05	0	NA	64.81
1014	2020-05-11	Austria	AUT	-36	Monday	2020-05	0	NA	59.26
1015	2020-05-12	Austria	AUT	-35	Tuesday	2020-05	0	NA	59.26
1016	2020-05-13	Austria	AUT	-35	Wednesday	2020-05	0	NA	59.26
1017	2020-05-14	Austria	AUT	-36	Thursday	2020-05	0	NA	59.26
1018	2020-05-15	Austria	AUT	-36	Friday	2020-05	0	NA	59.26
1019	2020-05-16	Austria	AUT	-12	Saturday	2020-05	0	NA	59.26
1020	2020-05-17	Austria	AUT	-13	Sunday	2020-05	0	NA	59.26
1021	2020-05-18	Austria	AUT	-27	Monday	2020-05	0	NA	59.26
1022	2020-05-19	Austria	AUT	-28	Tuesday	2020-05	0	NA	59.26
1023	2020-05-20	Austria	AUT	-28	Wednesday	2020-05	0	NA	59.26
1024	2020-05-21	Austria	AUT	-80	Thursday	2020-05	0	NA	59.26
1025	2020-05-22	Austria	AUT	-44	Friday	2020-05	0	NA	59.26
1026	2020-05-23	Austria	AUT	-13	Saturday	2020-05	0	NA	59.26
1027	2020-05-24	Austria	AUT	-14	Sunday	2020-05	0	NA	59.26
1028	2020-05-25	Austria	AUT	-29	Monday	2020-05	0	NA	59.26
1029	2020-05-26	Austria	AUT	-27	Tuesday	2020-05	0	NA	59.26
1030	2020-05-27	Austria	AUT	-26	Wednesday	2020-05	0	NA	59.26
1031	2020-05-28	Austria	AUT	-28	Thursday	2020-05	0	NA	59.26
1032	2020-05-29	Austria	AUT	-28	Friday	2020-05	0	NA	53.7
1033	2020-05-30	Austria	AUT	-5	Saturday	2020-05	0	NA	53.7
1034	2020-05-31	Austria	AUT	-14	Sunday	2020-05	0	NA	53.7
1035	2020-06-01	Austria	AUT	-79	Monday	2020-06	0	NA	53.7
1036	2020-06-02	Austria	AUT	-29	Tuesday	2020-06	0	NA	53.7
1037	2020-06-03	Austria	AUT	-23	Wednesday	2020-06	0	NA	50
1038	2020-06-04	Austria	AUT	-23	Thursday	2020-06	0	NA	47.22
1039	2020-06-05	Austria	AUT	-24	Friday	2020-06	0	NA	47.22
1040	2020-06-06	Austria	AUT	-1	Saturday	2020-06	0	NA	47.22
1041	2020-06-07	Austria	AUT	-5	Sunday	2020-06	0	NA	47.22
1042	2020-06-08	Austria	AUT	-25	Monday	2020-06	0	NA	47.22
1043	2020-06-09	Austria	AUT	-25	Tuesday	2020-06	0	NA	47.22
1044	2020-06-10	Austria	AUT	-26	Wednesday	2020-06	0	NA	47.22
1045	2020-06-11	Austria	AUT	-76	Thursday	2020-06	0	NA	47.22
1046	2020-06-12	Austria	AUT	-42	Friday	2020-06	0	NA	47.22
1047	2020-06-13	Austria	AUT	-1	Saturday	2020-06	0	NA	47.22
1048	2020-06-14	Austria	AUT	-2	Sunday	2020-06	0	NA	47.22
1049	2020-06-15	Austria	AUT	-24	Monday	2020-06	0	NA	47.22
1050	2020-06-16	Austria	AUT	-22	Tuesday	2020-06	0	NA	47.22
1051	2020-06-17	Austria	AUT	-23	Wednesday	2020-06	0	NA	47.22
1052	2020-06-18	Austria	AUT	-24	Thursday	2020-06	0	NA	47.22
1053	2020-06-19	Austria	AUT	-24	Friday	2020-06	0	NA	47.22
1054	2020-06-20	Austria	AUT	-6	Saturday	2020-06	0	NA	47.22
1055	2020-06-21	Austria	AUT	-9	Sunday	2020-06	0	NA	47.22
1056	2020-06-22	Austria	AUT	-24	Monday	2020-06	0	NA	47.22
1057	2020-06-23	Austria	AUT	-23	Tuesday	2020-06	0	NA	47.22
1058	2020-06-24	Austria	AUT	-22	Wednesday	2020-06	0	NA	47.22
1059	2020-06-25	Austria	AUT	-24	Thursday	2020-06	0	NA	47.22
1060	2020-06-26	Austria	AUT	-23	Friday	2020-06	0	NA	47.22
1061	2020-06-27	Austria	AUT	-2	Saturday	2020-06	0	NA	47.22
1062	2020-06-28	Austria	AUT	2	Sunday	2020-06	0	NA	47.22
1063	2020-06-29	Austria	AUT	-23	Monday	2020-06	0	NA	47.22
1064	2020-06-30	Austria	AUT	-20	Tuesday	2020-06	0	NA	47.22
1065	2020-07-01	Austria	AUT	-21	Wednesday	2020-07	0	NA	47.22
1066	2020-07-02	Austria	AUT	-21	Thursday	2020-07	0	NA	47.22
1067	2020-07-03	Austria	AUT	-23	Friday	2020-07	0	NA	47.22
1068	2020-07-04	Austria	AUT	-2	Saturday	2020-07	0	NA	47.22
1069	2020-07-05	Austria	AUT	0	Sunday	2020-07	0	NA	47.22
1070	2020-07-06	Austria	AUT	-26	Monday	2020-07	0	NA	47.22
1071	2020-07-07	Austria	AUT	-26	Tuesday	2020-07	0	NA	47.22
1072	2020-07-08	Austria	AUT	-25	Wednesday	2020-07	0	NA	47.22
1073	2020-07-09	Austria	AUT	-26	Thursday	2020-07	0	NA	47.22
1074	2020-07-10	Austria	AUT	-28	Friday	2020-07	0	NA	35.19
1075	2020-07-11	Austria	AUT	-12	Saturday	2020-07	0	NA	35.19
1076	2020-07-12	Austria	AUT	-3	Sunday	2020-07	0	NA	35.19
1077	2020-07-13	Austria	AUT	-31	Monday	2020-07	0	NA	35.19
1078	2020-07-14	Austria	AUT	-31	Tuesday	2020-07	0	NA	35.19
1079	2020-07-15	Austria	AUT	-30	Wednesday	2020-07	0	NA	35.19
1080	2020-07-16	Austria	AUT	-32	Thursday	2020-07	0	NA	35.19
1081	2020-07-17	Austria	AUT	-32	Friday	2020-07	0	NA	35.19
1082	2020-07-18	Austria	AUT	-11	Saturday	2020-07	0	NA	35.19
1083	2020-07-19	Austria	AUT	-6	Sunday	2020-07	0	NA	35.19
1084	2020-07-20	Austria	AUT	-33	Monday	2020-07	0	NA	35.19
1085	2020-07-21	Austria	AUT	-33	Tuesday	2020-07	0	NA	35.19
1086	2020-07-22	Austria	AUT	-31	Wednesday	2020-07	0	NA	35.19
1087	2020-07-23	Austria	AUT	-31	Thursday	2020-07	0	NA	35.19
1088	2020-07-24	Austria	AUT	-33	Friday	2020-07	0	NA	35.19
1089	2020-07-25	Austria	AUT	-7	Saturday	2020-07	0	NA	35.19
1090	2020-07-26	Austria	AUT	-5	Sunday	2020-07	0	NA	35.19
1091	2020-07-27	Austria	AUT	-35	Monday	2020-07	0	NA	35.19
1092	2020-07-28	Austria	AUT	-36	Tuesday	2020-07	0	NA	35.19
1093	2020-07-29	Austria	AUT	-35	Wednesday	2020-07	0	NA	35.19
1094	2020-07-30	Austria	AUT	-36	Thursday	2020-07	0	NA	35.19
1095	2020-07-31	Austria	AUT	-36	Friday	2020-07	0	NA	35.19
1096	2020-08-01	Austria	AUT	-8	Saturday	2020-08	0	NA	35.19
1097	2020-08-02	Austria	AUT	-7	Sunday	2020-08	0	NA	35.19
1098	2020-08-03	Austria	AUT	-40	Monday	2020-08	0	NA	35.19
1099	2020-08-04	Austria	AUT	-40	Tuesday	2020-08	0	NA	35.19
1100	2020-08-05	Austria	AUT	-39	Wednesday	2020-08	0	NA	35.19
1101	2020-08-06	Austria	AUT	-39	Thursday	2020-08	0	NA	35.19
1102	2020-08-07	Austria	AUT	-39	Friday	2020-08	0	NA	35.19
1103	2020-08-08	Austria	AUT	-8	Saturday	2020-08	0	NA	35.19
1104	2020-08-09	Austria	AUT	-3	Sunday	2020-08	0	NA	35.19
1105	2020-08-10	Austria	AUT	-38	Monday	2020-08	0	NA	35.19
1106	2020-08-11	Austria	AUT	-38	Tuesday	2020-08	0	NA	35.19
1107	2020-08-12	Austria	AUT	-37	Wednesday	2020-08	0	NA	35.19
1108	2020-08-13	Austria	AUT	-38	Thursday	2020-08	0	NA	35.19
1109	2020-08-14	Austria	AUT	-38	Friday	2020-08	0	NA	35.19
1110	2020-08-15	Austria	AUT	-31	Saturday	2020-08	0	NA	35.19
1111	2020-08-16	Austria	AUT	-5	Sunday	2020-08	0	NA	35.19
1112	2020-08-17	Austria	AUT	-36	Monday	2020-08	0	NA	35.19
1113	2020-08-18	Austria	AUT	-34	Tuesday	2020-08	0	NA	35.19
1114	2020-08-19	Austria	AUT	-34	Wednesday	2020-08	0	NA	35.19
1115	2020-08-20	Austria	AUT	-35	Thursday	2020-08	0	NA	35.19
1116	2020-08-21	Austria	AUT	-36	Friday	2020-08	0	NA	35.19
1117	2020-08-22	Austria	AUT	-9	Saturday	2020-08	0	NA	35.19
1118	2020-08-23	Austria	AUT	-4	Sunday	2020-08	0	NA	35.19
1119	2020-08-24	Austria	AUT	-33	Monday	2020-08	0	NA	35.19
1120	2020-08-25	Austria	AUT	-32	Tuesday	2020-08	0	NA	35.19
1121	2020-08-26	Austria	AUT	-32	Wednesday	2020-08	0	NA	35.19
1122	2020-08-27	Austria	AUT	-32	Thursday	2020-08	0	NA	35.19
1123	2020-08-28	Austria	AUT	-33	Friday	2020-08	0	NA	35.19
1124	2020-08-29	Austria	AUT	-11	Saturday	2020-08	0	NA	35.19
1125	2020-08-30	Austria	AUT	-10	Sunday	2020-08	0	NA	35.19
1126	2020-08-31	Austria	AUT	-31	Monday	2020-08	0	NA	35.19
1127	2020-09-01	Austria	AUT	-32	Tuesday	2020-09	0	NA	35.19
1128	2020-09-02	Austria	AUT	-31	Wednesday	2020-09	0	NA	35.19
1129	2020-09-03	Austria	AUT	-31	Thursday	2020-09	0	NA	35.19
1130	2020-09-04	Austria	AUT	-31	Friday	2020-09	0	NA	35.19
1131	2020-09-05	Austria	AUT	-8	Saturday	2020-09	0	NA	35.19
1132	2020-09-06	Austria	AUT	-13	Sunday	2020-09	0	NA	36.11
1133	2020-09-07	Austria	AUT	-30	Monday	2020-09	0	NA	36.11
1134	2020-09-08	Austria	AUT	-28	Tuesday	2020-09	0	NA	36.11
1135	2020-09-09	Austria	AUT	-27	Wednesday	2020-09	0	NA	36.11
1136	2020-09-10	Austria	AUT	-28	Thursday	2020-09	0	NA	36.11
1137	2020-09-11	Austria	AUT	-28	Friday	2020-09	0	NA	36.11
1138	2020-09-12	Austria	AUT	-8	Saturday	2020-09	0	NA	36.11
1139	2020-09-13	Austria	AUT	-4	Sunday	2020-09	0	NA	36.11
1140	2020-09-14	Austria	AUT	-23	Monday	2020-09	0	NA	36.11
1141	2020-09-15	Austria	AUT	-22	Tuesday	2020-09	0	NA	36.11
1142	2020-09-16	Austria	AUT	-23	Wednesday	2020-09	0	NA	36.11
1143	2020-09-17	Austria	AUT	-24	Thursday	2020-09	0	NA	37.04
1144	2020-09-18	Austria	AUT	-24	Friday	2020-09	0	NA	37.04
1145	2020-09-19	Austria	AUT	-10	Saturday	2020-09	0	NA	37.04
1146	2020-09-20	Austria	AUT	-6	Sunday	2020-09	0	NA	37.04
1147	2020-09-21	Austria	AUT	-23	Monday	2020-09	0	NA	37.04
1148	2020-09-22	Austria	AUT	-22	Tuesday	2020-09	0	NA	37.04
1149	2020-09-23	Austria	AUT	-22	Wednesday	2020-09	0	NA	37.04
1150	2020-09-24	Austria	AUT	-22	Thursday	2020-09	0	NA	37.04
1151	2020-09-25	Austria	AUT	-23	Friday	2020-09	0	NA	37.04
1152	2020-09-26	Austria	AUT	-13	Saturday	2020-09	0	NA	37.04
1153	2020-09-27	Austria	AUT	-8	Sunday	2020-09	0	NA	37.04
1154	2020-09-28	Austria	AUT	-20	Monday	2020-09	0	NA	37.04
1155	2020-09-29	Austria	AUT	-19	Tuesday	2020-09	1	1	40.74
1156	2020-09-30	Austria	AUT	-20	Wednesday	2020-09	1	1	40.74
1157	2020-10-01	Austria	AUT	-17	Thursday	2020-10	1	1	40.74
1158	2020-10-02	Austria	AUT	-18	Friday	2020-10	1	1	40.74
1159	2020-10-03	Austria	AUT	-10	Saturday	2020-10	1	1	40.74
1160	2020-10-04	Austria	AUT	-8	Sunday	2020-10	1	1	40.74
1161	2020-10-05	Austria	AUT	-18	Monday	2020-10	1	1	40.74
1162	2020-10-06	Austria	AUT	-18	Tuesday	2020-10	1	1	40.74
1163	2020-10-07	Austria	AUT	-18	Wednesday	2020-10	1	1	40.74
1164	2020-10-08	Austria	AUT	-17	Thursday	2020-10	1	1	40.74
1165	2020-10-09	Austria	AUT	-17	Friday	2020-10	1	1	40.74
1166	2020-10-10	Austria	AUT	-9	Saturday	2020-10	1	1	40.74
1167	2020-10-11	Austria	AUT	-15	Sunday	2020-10	1	1	40.74
1168	2020-10-12	Austria	AUT	-17	Monday	2020-10	1	1	40.74
1169	2020-10-13	Austria	AUT	-18	Tuesday	2020-10	1	1	44.91
1170	2020-10-14	Austria	AUT	-17	Wednesday	2020-10	1	1	44.91
1171	2020-10-15	Austria	AUT	-17	Thursday	2020-10	1	1	44.91
1172	2020-10-16	Austria	AUT	-17	Friday	2020-10	1	1	44.91
1173	2020-10-17	Austria	AUT	-12	Saturday	2020-10	2	0	58.8
1174	2020-10-18	Austria	AUT	-13	Sunday	2020-10	2	0	58.8
1175	2020-10-19	Austria	AUT	-16	Monday	2020-10	2	0	58.8
1176	2020-10-20	Austria	AUT	-17	Tuesday	2020-10	2	0	58.8
1177	2020-10-21	Austria	AUT	-16	Wednesday	2020-10	2	0	58.8
1178	2020-10-22	Austria	AUT	-17	Thursday	2020-10	2	0	58.8
1179	2020-10-23	Austria	AUT	-18	Friday	2020-10	2	0	60.19
1180	2020-10-24	Austria	AUT	-12	Saturday	2020-10	2	0	60.19
1181	2020-10-25	Austria	AUT	-17	Sunday	2020-10	2	0	60.19
1182	2020-10-26	Austria	AUT	-80	Monday	2020-10	2	0	60.19
1183	2020-10-27	Austria	AUT	-31	Tuesday	2020-10	2	0	64.81
1184	2020-10-28	Austria	AUT	-30	Wednesday	2020-10	2	0	64.81
1185	2020-10-29	Austria	AUT	-31	Thursday	2020-10	2	0	64.81
1186	2020-10-30	Austria	AUT	-31	Friday	2020-10	2	0	64.81
1187	2020-10-31	Austria	AUT	-10	Saturday	2020-10	2	0	64.81
1188	2020-11-01	Austria	AUT	-16	Sunday	2020-11	2	0	64.81
1189	2020-11-02	Austria	AUT	-31	Monday	2020-11	2	1	75
1190	2020-11-03	Austria	AUT	-30	Tuesday	2020-11	2	1	75
1191	2020-11-04	Austria	AUT	-28	Wednesday	2020-11	2	1	75
1192	2020-11-05	Austria	AUT	-28	Thursday	2020-11	2	1	75
1193	2020-11-06	Austria	AUT	-28	Friday	2020-11	2	1	75
1194	2020-11-07	Austria	AUT	-24	Saturday	2020-11	2	1	75
1195	2020-11-08	Austria	AUT	-32	Sunday	2020-11	2	1	75
1196	2020-11-09	Austria	AUT	-28	Monday	2020-11	2	1	75
1197	2020-11-10	Austria	AUT	-28	Tuesday	2020-11	2	1	75
1198	2020-11-11	Austria	AUT	-29	Wednesday	2020-11	2	1	75
1199	2020-11-12	Austria	AUT	-29	Thursday	2020-11	2	1	75
1200	2020-11-13	Austria	AUT	-29	Friday	2020-11	2	1	75
1201	2020-11-14	Austria	AUT	-24	Saturday	2020-11	2	1	75
1202	2020-11-15	Austria	AUT	-30	Sunday	2020-11	2	1	75
1203	2020-11-16	Austria	AUT	-27	Monday	2020-11	2	1	75
1204	2020-11-17	Austria	AUT	-40	Tuesday	2020-11	2	1	82.41
1205	2020-11-18	Austria	AUT	-40	Wednesday	2020-11	2	1	82.41
1206	2020-11-19	Austria	AUT	-41	Thursday	2020-11	2	1	82.41
1207	2020-11-20	Austria	AUT	-41	Friday	2020-11	2	1	82.41
1208	2020-11-21	Austria	AUT	-36	Saturday	2020-11	2	1	82.41
1209	2020-11-22	Austria	AUT	-37	Sunday	2020-11	2	1	82.41
1210	2020-11-23	Austria	AUT	-39	Monday	2020-11	2	1	82.41
1211	2020-11-24	Austria	AUT	-39	Tuesday	2020-11	2	1	82.41
1212	2020-11-25	Austria	AUT	-39	Wednesday	2020-11	2	1	82.41
1213	2020-11-26	Austria	AUT	-39	Thursday	2020-11	2	1	82.41
1214	2020-11-27	Austria	AUT	-39	Friday	2020-11	2	1	82.41
1215	2020-11-28	Austria	AUT	-34	Saturday	2020-11	2	1	82.41
1216	2020-11-29	Austria	AUT	-35	Sunday	2020-11	2	1	82.41
1217	2020-11-30	Austria	AUT	-37	Monday	2020-11	2	1	82.41
1218	2020-12-01	Austria	AUT	-37	Tuesday	2020-12	2	1	82.41
1219	2020-12-02	Austria	AUT	-37	Wednesday	2020-12	2	1	82.41
1220	2020-12-03	Austria	AUT	-38	Thursday	2020-12	2	1	82.41
1221	2020-12-04	Austria	AUT	-37	Friday	2020-12	2	1	82.41
1222	2020-12-05	Austria	AUT	-31	Saturday	2020-12	2	1	82.41
1223	2020-12-06	Austria	AUT	-33	Sunday	2020-12	2	1	82.41
1224	2020-12-07	Austria	AUT	-43	Monday	2020-12	2	1	71.3
1225	2020-12-08	Austria	AUT	-79	Tuesday	2020-12	2	1	71.3
1226	2020-12-09	Austria	AUT	-26	Wednesday	2020-12	2	1	71.3
1227	2020-12-10	Austria	AUT	-26	Thursday	2020-12	2	1	71.3
1228	2020-12-11	Austria	AUT	-25	Friday	2020-12	2	1	71.3
1229	2020-12-12	Austria	AUT	-21	Saturday	2020-12	2	1	71.3
1230	2020-12-13	Austria	AUT	-30	Sunday	2020-12	2	1	71.3
1231	2020-12-14	Austria	AUT	-25	Monday	2020-12	2	1	71.3
1232	2020-12-15	Austria	AUT	-26	Tuesday	2020-12	2	1	71.3
1233	2020-12-16	Austria	AUT	-25	Wednesday	2020-12	2	1	71.3
1234	2020-12-17	Austria	AUT	-25	Thursday	2020-12	2	1	71.3
1235	2020-12-18	Austria	AUT	-25	Friday	2020-12	2	1	71.3
1236	2020-12-19	Austria	AUT	-21	Saturday	2020-12	2	1	71.3
1237	2020-02-15	Bahamas	BHS	0	Saturday	2020-02	0	NA	5.56
1238	2020-02-16	Bahamas	BHS	3	Sunday	2020-02	0	NA	5.56
1239	2020-02-17	Bahamas	BHS	2	Monday	2020-02	0	NA	5.56
1240	2020-02-18	Bahamas	BHS	1	Tuesday	2020-02	0	NA	5.56
1241	2020-02-19	Bahamas	BHS	-1	Wednesday	2020-02	0	NA	5.56
1242	2020-02-20	Bahamas	BHS	-3	Thursday	2020-02	0	NA	5.56
1243	2020-02-21	Bahamas	BHS	-6	Friday	2020-02	0	NA	5.56
1244	2020-02-22	Bahamas	BHS	0	Saturday	2020-02	0	NA	5.56
1245	2020-02-23	Bahamas	BHS	0	Sunday	2020-02	0	NA	5.56
1246	2020-02-24	Bahamas	BHS	-5	Monday	2020-02	0	NA	5.56
1247	2020-02-25	Bahamas	BHS	0	Tuesday	2020-02	0	NA	5.56
1248	2020-02-26	Bahamas	BHS	2	Wednesday	2020-02	0	NA	5.56
1249	2020-02-27	Bahamas	BHS	0	Thursday	2020-02	0	NA	11.11
1250	2020-02-28	Bahamas	BHS	0	Friday	2020-02	0	NA	11.11
1251	2020-02-29	Bahamas	BHS	3	Saturday	2020-02	0	NA	11.11
1252	2020-03-01	Bahamas	BHS	0	Sunday	2020-03	0	NA	11.11
1253	2020-03-02	Bahamas	BHS	1	Monday	2020-03	0	NA	11.11
1254	2020-03-03	Bahamas	BHS	0	Tuesday	2020-03	0	NA	11.11
1255	2020-03-04	Bahamas	BHS	2	Wednesday	2020-03	0	NA	11.11
1256	2020-03-05	Bahamas	BHS	1	Thursday	2020-03	0	NA	11.11
1257	2020-03-06	Bahamas	BHS	1	Friday	2020-03	0	NA	11.11
1258	2020-03-07	Bahamas	BHS	2	Saturday	2020-03	0	NA	11.11
1259	2020-03-08	Bahamas	BHS	0	Sunday	2020-03	0	NA	11.11
1260	2020-03-09	Bahamas	BHS	1	Monday	2020-03	0	NA	11.11
1261	2020-03-10	Bahamas	BHS	2	Tuesday	2020-03	0	NA	11.11
1262	2020-03-11	Bahamas	BHS	3	Wednesday	2020-03	0	NA	11.11
1263	2020-03-12	Bahamas	BHS	1	Thursday	2020-03	0	NA	11.11
1264	2020-03-13	Bahamas	BHS	1	Friday	2020-03	0	NA	11.11
1265	2020-03-14	Bahamas	BHS	3	Saturday	2020-03	0	NA	11.11
1266	2020-03-15	Bahamas	BHS	1	Sunday	2020-03	0	NA	11.11
1267	2020-03-16	Bahamas	BHS	-8	Monday	2020-03	0	NA	22.22
1268	2020-03-17	Bahamas	BHS	-14	Tuesday	2020-03	0	NA	22.22
1269	2020-03-18	Bahamas	BHS	-16	Wednesday	2020-03	0	NA	22.22
1270	2020-03-19	Bahamas	BHS	-19	Thursday	2020-03	0	NA	22.22
1271	2020-03-20	Bahamas	BHS	-31	Friday	2020-03	2	1	74.07
1272	2020-03-21	Bahamas	BHS	-35	Saturday	2020-03	2	1	74.07
1273	2020-03-22	Bahamas	BHS	-36	Sunday	2020-03	2	1	74.07
1274	2020-03-23	Bahamas	BHS	-43	Monday	2020-03	2	1	74.07
1275	2020-03-24	Bahamas	BHS	-63	Tuesday	2020-03	2	1	96.3
1276	2020-03-25	Bahamas	BHS	-64	Wednesday	2020-03	2	1	96.3
1277	2020-03-26	Bahamas	BHS	-64	Thursday	2020-03	2	1	96.3
1278	2020-03-27	Bahamas	BHS	-62	Friday	2020-03	2	1	96.3
1279	2020-03-28	Bahamas	BHS	-57	Saturday	2020-03	2	1	96.3
1280	2020-03-29	Bahamas	BHS	-52	Sunday	2020-03	2	1	96.3
1281	2020-03-30	Bahamas	BHS	-62	Monday	2020-03	2	1	96.3
1282	2020-03-31	Bahamas	BHS	-63	Tuesday	2020-03	2	1	96.3
1283	2020-04-01	Bahamas	BHS	-62	Wednesday	2020-04	2	1	96.3
1284	2020-04-02	Bahamas	BHS	-63	Thursday	2020-04	2	1	96.3
1285	2020-04-03	Bahamas	BHS	-62	Friday	2020-04	2	1	96.3
1286	2020-04-04	Bahamas	BHS	-81	Saturday	2020-04	2	1	96.3
1287	2020-04-05	Bahamas	BHS	-76	Sunday	2020-04	2	1	96.3
1288	2020-04-06	Bahamas	BHS	-63	Monday	2020-04	2	1	96.3
1289	2020-04-07	Bahamas	BHS	-64	Tuesday	2020-04	2	1	96.3
1290	2020-04-08	Bahamas	BHS	-63	Wednesday	2020-04	2	1	96.3
1291	2020-04-09	Bahamas	BHS	-82	Thursday	2020-04	2	1	96.3
1292	2020-04-10	Bahamas	BHS	-89	Friday	2020-04	2	1	96.3
1293	2020-04-11	Bahamas	BHS	-79	Saturday	2020-04	2	1	96.3
1294	2020-04-12	Bahamas	BHS	-76	Sunday	2020-04	2	1	96.3
1295	2020-04-13	Bahamas	BHS	-89	Monday	2020-04	2	1	96.3
1296	2020-04-14	Bahamas	BHS	-60	Tuesday	2020-04	2	1	96.3
1297	2020-04-15	Bahamas	BHS	-60	Wednesday	2020-04	2	1	96.3
1298	2020-04-16	Bahamas	BHS	-60	Thursday	2020-04	2	1	96.3
1299	2020-04-17	Bahamas	BHS	-59	Friday	2020-04	2	1	96.3
1300	2020-04-18	Bahamas	BHS	-74	Saturday	2020-04	2	1	96.3
1301	2020-04-19	Bahamas	BHS	-74	Sunday	2020-04	2	1	96.3
1302	2020-04-20	Bahamas	BHS	-57	Monday	2020-04	2	1	96.3
1303	2020-04-21	Bahamas	BHS	-58	Tuesday	2020-04	2	1	96.3
1304	2020-04-22	Bahamas	BHS	-57	Wednesday	2020-04	2	1	96.3
1305	2020-04-23	Bahamas	BHS	-57	Thursday	2020-04	2	1	96.3
1306	2020-04-24	Bahamas	BHS	-56	Friday	2020-04	2	1	96.3
1307	2020-04-25	Bahamas	BHS	-75	Saturday	2020-04	2	1	96.3
1308	2020-04-26	Bahamas	BHS	-75	Sunday	2020-04	2	1	96.3
1309	2020-04-27	Bahamas	BHS	-55	Monday	2020-04	2	1	96.3
1310	2020-04-28	Bahamas	BHS	-56	Tuesday	2020-04	2	1	96.3
1311	2020-04-29	Bahamas	BHS	-54	Wednesday	2020-04	2	1	96.3
1312	2020-04-30	Bahamas	BHS	-56	Thursday	2020-04	2	1	96.3
1313	2020-05-01	Bahamas	BHS	-52	Friday	2020-05	2	1	96.3
1314	2020-05-02	Bahamas	BHS	-74	Saturday	2020-05	2	1	96.3
1315	2020-05-03	Bahamas	BHS	-75	Sunday	2020-05	2	1	96.3
1316	2020-05-04	Bahamas	BHS	-49	Monday	2020-05	2	1	96.3
1317	2020-05-05	Bahamas	BHS	-49	Tuesday	2020-05	2	1	96.3
1318	2020-05-06	Bahamas	BHS	-48	Wednesday	2020-05	2	1	96.3
1319	2020-05-07	Bahamas	BHS	-48	Thursday	2020-05	2	1	96.3
1320	2020-05-08	Bahamas	BHS	-46	Friday	2020-05	2	1	96.3
1321	2020-05-09	Bahamas	BHS	-73	Saturday	2020-05	2	1	96.3
1322	2020-05-10	Bahamas	BHS	-74	Sunday	2020-05	2	1	96.3
1323	2020-05-11	Bahamas	BHS	-47	Monday	2020-05	2	1	96.3
1324	2020-05-12	Bahamas	BHS	-46	Tuesday	2020-05	2	1	96.3
1325	2020-05-13	Bahamas	BHS	-45	Wednesday	2020-05	2	1	96.3
1326	2020-05-14	Bahamas	BHS	-47	Thursday	2020-05	2	1	96.3
1327	2020-05-15	Bahamas	BHS	-48	Friday	2020-05	2	1	96.3
1328	2020-05-16	Bahamas	BHS	-73	Saturday	2020-05	2	1	96.3
1329	2020-05-17	Bahamas	BHS	-74	Sunday	2020-05	2	1	96.3
1330	2020-05-18	Bahamas	BHS	-41	Monday	2020-05	2	1	96.3
1331	2020-05-19	Bahamas	BHS	-44	Tuesday	2020-05	2	1	96.3
1332	2020-05-20	Bahamas	BHS	-43	Wednesday	2020-05	2	1	96.3
1333	2020-05-21	Bahamas	BHS	-45	Thursday	2020-05	2	1	96.3
1334	2020-05-22	Bahamas	BHS	-41	Friday	2020-05	2	1	96.3
1335	2020-05-23	Bahamas	BHS	-70	Saturday	2020-05	2	1	96.3
1336	2020-05-24	Bahamas	BHS	-72	Sunday	2020-05	2	1	96.3
1337	2020-05-25	Bahamas	BHS	-42	Monday	2020-05	2	1	96.3
1338	2020-05-26	Bahamas	BHS	-41	Tuesday	2020-05	2	1	96.3
1339	2020-05-27	Bahamas	BHS	-38	Wednesday	2020-05	2	1	96.3
1340	2020-05-28	Bahamas	BHS	-39	Thursday	2020-05	2	1	92.59
1341	2020-05-29	Bahamas	BHS	-38	Friday	2020-05	2	1	92.59
1342	2020-05-30	Bahamas	BHS	-68	Saturday	2020-05	2	1	92.59
1343	2020-05-31	Bahamas	BHS	-69	Sunday	2020-05	2	1	92.59
1344	2020-06-01	Bahamas	BHS	-77	Monday	2020-06	2	1	81.48
1345	2020-06-02	Bahamas	BHS	-35	Tuesday	2020-06	2	1	81.48
1346	2020-06-03	Bahamas	BHS	-33	Wednesday	2020-06	2	1	81.48
1347	2020-06-04	Bahamas	BHS	-34	Thursday	2020-06	2	1	81.48
1348	2020-06-05	Bahamas	BHS	-74	Friday	2020-06	2	1	81.48
1349	2020-06-06	Bahamas	BHS	-64	Saturday	2020-06	2	1	81.48
1350	2020-06-07	Bahamas	BHS	-64	Sunday	2020-06	2	1	81.48
1351	2020-06-08	Bahamas	BHS	-29	Monday	2020-06	2	1	79.63
1352	2020-06-09	Bahamas	BHS	-32	Tuesday	2020-06	2	1	79.63
1353	2020-06-10	Bahamas	BHS	-30	Wednesday	2020-06	2	1	79.63
1354	2020-06-11	Bahamas	BHS	-31	Thursday	2020-06	2	1	79.63
1355	2020-06-12	Bahamas	BHS	-31	Friday	2020-06	2	1	79.63
1356	2020-06-13	Bahamas	BHS	-31	Saturday	2020-06	2	1	79.63
1357	2020-06-14	Bahamas	BHS	-34	Sunday	2020-06	2	1	79.63
1358	2020-06-15	Bahamas	BHS	-28	Monday	2020-06	2	1	79.63
1359	2020-06-16	Bahamas	BHS	-30	Tuesday	2020-06	2	1	79.63
1360	2020-06-17	Bahamas	BHS	-29	Wednesday	2020-06	2	1	79.63
1361	2020-06-18	Bahamas	BHS	-30	Thursday	2020-06	2	1	79.63
1362	2020-06-19	Bahamas	BHS	-29	Friday	2020-06	2	1	79.63
1363	2020-06-20	Bahamas	BHS	-27	Saturday	2020-06	2	1	79.63
1364	2020-06-21	Bahamas	BHS	-28	Sunday	2020-06	2	1	79.63
1365	2020-06-22	Bahamas	BHS	-30	Monday	2020-06	2	1	81.48
1366	2020-06-23	Bahamas	BHS	-31	Tuesday	2020-06	2	1	81.48
1367	2020-06-24	Bahamas	BHS	-28	Wednesday	2020-06	2	1	81.48
1368	2020-06-25	Bahamas	BHS	-29	Thursday	2020-06	2	1	81.48
1369	2020-06-26	Bahamas	BHS	-28	Friday	2020-06	2	1	81.48
1370	2020-06-27	Bahamas	BHS	-26	Saturday	2020-06	2	1	81.48
1371	2020-06-28	Bahamas	BHS	-30	Sunday	2020-06	2	1	81.48
1372	2020-06-29	Bahamas	BHS	-26	Monday	2020-06	2	1	81.48
1373	2020-06-30	Bahamas	BHS	-28	Tuesday	2020-06	2	1	81.48
1374	2020-07-01	Bahamas	BHS	-27	Wednesday	2020-07	2	1	59.26
1375	2020-07-02	Bahamas	BHS	-27	Thursday	2020-07	2	1	59.26
1376	2020-07-03	Bahamas	BHS	-27	Friday	2020-07	2	1	59.26
1377	2020-07-04	Bahamas	BHS	-26	Saturday	2020-07	2	1	59.26
1378	2020-07-05	Bahamas	BHS	-28	Sunday	2020-07	2	1	59.26
1379	2020-07-06	Bahamas	BHS	-27	Monday	2020-07	2	1	59.26
1380	2020-07-07	Bahamas	BHS	-28	Tuesday	2020-07	2	1	59.26
1381	2020-07-08	Bahamas	BHS	-26	Wednesday	2020-07	2	1	59.26
1382	2020-07-09	Bahamas	BHS	-27	Thursday	2020-07	2	1	59.26
1383	2020-07-10	Bahamas	BHS	-68	Friday	2020-07	2	1	59.26
1384	2020-07-11	Bahamas	BHS	-28	Saturday	2020-07	2	1	59.26
1385	2020-07-12	Bahamas	BHS	-30	Sunday	2020-07	2	1	59.26
1386	2020-07-13	Bahamas	BHS	-27	Monday	2020-07	2	1	59.26
1387	2020-07-14	Bahamas	BHS	-28	Tuesday	2020-07	2	1	59.26
1388	2020-07-15	Bahamas	BHS	-25	Wednesday	2020-07	2	1	59.26
1389	2020-07-16	Bahamas	BHS	-27	Thursday	2020-07	2	1	59.26
1390	2020-07-17	Bahamas	BHS	-27	Friday	2020-07	2	1	59.26
1391	2020-07-18	Bahamas	BHS	-24	Saturday	2020-07	2	1	59.26
1392	2020-07-19	Bahamas	BHS	-29	Sunday	2020-07	2	1	59.26
1393	2020-07-20	Bahamas	BHS	-27	Monday	2020-07	2	1	67.59
1394	2020-07-21	Bahamas	BHS	-30	Tuesday	2020-07	2	1	70.37
1395	2020-07-22	Bahamas	BHS	-28	Wednesday	2020-07	2	1	70.37
1396	2020-07-23	Bahamas	BHS	-30	Thursday	2020-07	2	1	79.17
1397	2020-07-24	Bahamas	BHS	-33	Friday	2020-07	2	1	87.96
1398	2020-07-25	Bahamas	BHS	-66	Saturday	2020-07	2	1	87.96
1399	2020-07-26	Bahamas	BHS	-63	Sunday	2020-07	2	1	87.96
1400	2020-07-27	Bahamas	BHS	-36	Monday	2020-07	2	1	87.96
1401	2020-07-28	Bahamas	BHS	-37	Tuesday	2020-07	2	1	81.94
1402	2020-07-29	Bahamas	BHS	-37	Wednesday	2020-07	2	1	81.94
1403	2020-07-30	Bahamas	BHS	-38	Thursday	2020-07	2	1	81.94
1404	2020-07-31	Bahamas	BHS	-41	Friday	2020-07	2	1	81.94
1405	2020-08-01	Bahamas	BHS	-79	Saturday	2020-08	2	1	81.94
1406	2020-08-02	Bahamas	BHS	-60	Sunday	2020-08	2	1	81.94
1407	2020-08-03	Bahamas	BHS	-78	Monday	2020-08	2	1	81.94
1408	2020-08-04	Bahamas	BHS	-40	Tuesday	2020-08	2	1	90.74
1409	2020-08-05	Bahamas	BHS	-58	Wednesday	2020-08	2	1	90.74
1410	2020-08-06	Bahamas	BHS	-73	Thursday	2020-08	2	1	90.74
1411	2020-08-07	Bahamas	BHS	-54	Friday	2020-08	2	1	81.94
1412	2020-08-08	Bahamas	BHS	-69	Saturday	2020-08	2	1	81.94
1413	2020-08-09	Bahamas	BHS	-71	Sunday	2020-08	2	1	81.94
1414	2020-08-10	Bahamas	BHS	-51	Monday	2020-08	2	0	80.09
1415	2020-08-11	Bahamas	BHS	-68	Tuesday	2020-08	2	0	80.09
1416	2020-08-12	Bahamas	BHS	-50	Wednesday	2020-08	2	0	80.09
1417	2020-08-13	Bahamas	BHS	-68	Thursday	2020-08	2	0	80.09
1418	2020-08-14	Bahamas	BHS	-50	Friday	2020-08	2	0	80.09
1419	2020-08-15	Bahamas	BHS	-66	Saturday	2020-08	2	0	80.09
1420	2020-08-16	Bahamas	BHS	-70	Sunday	2020-08	2	0	80.09
1421	2020-08-17	Bahamas	BHS	-48	Monday	2020-08	2	0	80.09
1422	2020-08-18	Bahamas	BHS	-75	Tuesday	2020-08	2	0	80.09
1423	2020-08-19	Bahamas	BHS	-55	Wednesday	2020-08	2	0	80.09
1424	2020-08-20	Bahamas	BHS	-56	Thursday	2020-08	2	0	80.09
1425	2020-08-21	Bahamas	BHS	-50	Friday	2020-08	2	0	80.09
1426	2020-08-22	Bahamas	BHS	-49	Saturday	2020-08	2	0	80.09
1427	2020-08-23	Bahamas	BHS	-54	Sunday	2020-08	2	0	80.09
1428	2020-08-24	Bahamas	BHS	-47	Monday	2020-08	2	0	80.09
1429	2020-08-25	Bahamas	BHS	-50	Tuesday	2020-08	2	0	82.87
1430	2020-08-26	Bahamas	BHS	-46	Wednesday	2020-08	2	0	82.87
1431	2020-08-27	Bahamas	BHS	-48	Thursday	2020-08	2	0	82.87
1432	2020-08-28	Bahamas	BHS	-44	Friday	2020-08	2	0	82.87
1433	2020-08-29	Bahamas	BHS	-44	Saturday	2020-08	2	0	82.87
1434	2020-08-30	Bahamas	BHS	-45	Sunday	2020-08	2	0	82.87
1435	2020-08-31	Bahamas	BHS	-35	Monday	2020-08	2	0	82.87
1436	2020-09-01	Bahamas	BHS	-38	Tuesday	2020-09	2	0	82.87
1437	2020-09-02	Bahamas	BHS	-36	Wednesday	2020-09	2	0	82.87
1438	2020-09-03	Bahamas	BHS	-37	Thursday	2020-09	2	0	82.87
1439	2020-09-04	Bahamas	BHS	-34	Friday	2020-09	2	0	82.87
1440	2020-09-05	Bahamas	BHS	-34	Saturday	2020-09	2	0	82.87
1441	2020-09-06	Bahamas	BHS	-40	Sunday	2020-09	2	0	82.87
1442	2020-09-07	Bahamas	BHS	-34	Monday	2020-09	2	0	82.87
1443	2020-09-08	Bahamas	BHS	-35	Tuesday	2020-09	2	0	82.87
1444	2020-09-09	Bahamas	BHS	-31	Wednesday	2020-09	2	0	82.87
1445	2020-09-10	Bahamas	BHS	-34	Thursday	2020-09	2	0	73.61
1446	2020-09-11	Bahamas	BHS	-36	Friday	2020-09	2	0	73.61
1447	2020-09-12	Bahamas	BHS	-36	Saturday	2020-09	2	0	73.61
1448	2020-09-13	Bahamas	BHS	-38	Sunday	2020-09	2	0	73.61
1449	2020-09-14	Bahamas	BHS	-30	Monday	2020-09	2	0	73.61
1450	2020-09-15	Bahamas	BHS	-32	Tuesday	2020-09	2	0	73.61
1451	2020-09-16	Bahamas	BHS	-31	Wednesday	2020-09	2	0	73.61
1452	2020-09-17	Bahamas	BHS	-31	Thursday	2020-09	2	0	73.61
1453	2020-09-18	Bahamas	BHS	-30	Friday	2020-09	2	0	73.61
1454	2020-09-19	Bahamas	BHS	-32	Saturday	2020-09	2	0	73.61
1455	2020-09-20	Bahamas	BHS	-36	Sunday	2020-09	2	0	73.61
1456	2020-09-21	Bahamas	BHS	-33	Monday	2020-09	2	0	73.61
1457	2020-09-22	Bahamas	BHS	-31	Tuesday	2020-09	2	0	73.61
1458	2020-09-23	Bahamas	BHS	-29	Wednesday	2020-09	2	0	73.61
1459	2020-09-24	Bahamas	BHS	-31	Thursday	2020-09	2	0	73.61
1460	2020-09-25	Bahamas	BHS	-29	Friday	2020-09	2	0	73.61
1461	2020-09-26	Bahamas	BHS	-32	Saturday	2020-09	2	0	73.61
1462	2020-09-27	Bahamas	BHS	-35	Sunday	2020-09	2	0	73.61
1463	2020-09-28	Bahamas	BHS	-28	Monday	2020-09	2	0	73.61
1464	2020-09-29	Bahamas	BHS	-31	Tuesday	2020-09	2	0	73.61
1465	2020-09-30	Bahamas	BHS	-30	Wednesday	2020-09	2	0	73.61
1466	2020-10-01	Bahamas	BHS	-31	Thursday	2020-10	2	0	73.61
1467	2020-10-02	Bahamas	BHS	-29	Friday	2020-10	2	0	73.61
1468	2020-10-03	Bahamas	BHS	-32	Saturday	2020-10	2	0	73.61
1469	2020-10-04	Bahamas	BHS	-36	Sunday	2020-10	2	0	73.61
1470	2020-10-05	Bahamas	BHS	-30	Monday	2020-10	2	0	71.76
1471	2020-10-06	Bahamas	BHS	-32	Tuesday	2020-10	2	0	71.76
1472	2020-10-07	Bahamas	BHS	-30	Wednesday	2020-10	2	0	71.76
1473	2020-10-08	Bahamas	BHS	-30	Thursday	2020-10	2	0	71.76
1474	2020-10-09	Bahamas	BHS	-32	Friday	2020-10	2	0	71.76
1475	2020-10-10	Bahamas	BHS	-69	Saturday	2020-10	2	0	71.76
1476	2020-10-11	Bahamas	BHS	-63	Sunday	2020-10	2	0	71.76
1477	2020-10-12	Bahamas	BHS	-86	Monday	2020-10	2	0	71.76
1478	2020-10-13	Bahamas	BHS	-33	Tuesday	2020-10	2	0	71.76
1479	2020-10-14	Bahamas	BHS	-32	Wednesday	2020-10	2	0	71.76
1480	2020-10-15	Bahamas	BHS	-33	Thursday	2020-10	2	0	71.76
1481	2020-10-16	Bahamas	BHS	-32	Friday	2020-10	2	0	71.76
1482	2020-10-17	Bahamas	BHS	-68	Saturday	2020-10	2	0	71.76
1483	2020-10-18	Bahamas	BHS	-64	Sunday	2020-10	2	0	71.76
1484	2020-10-19	Bahamas	BHS	-33	Monday	2020-10	2	0	71.76
1485	2020-10-20	Bahamas	BHS	-33	Tuesday	2020-10	2	0	71.76
1486	2020-10-21	Bahamas	BHS	-33	Wednesday	2020-10	2	0	71.76
1487	2020-10-22	Bahamas	BHS	-32	Thursday	2020-10	2	0	71.76
1488	2020-10-23	Bahamas	BHS	-29	Friday	2020-10	2	0	71.76
1489	2020-10-24	Bahamas	BHS	-67	Saturday	2020-10	2	0	71.76
1490	2020-10-25	Bahamas	BHS	-63	Sunday	2020-10	2	0	71.76
1491	2020-10-26	Bahamas	BHS	-29	Monday	2020-10	2	0	71.76
1492	2020-10-27	Bahamas	BHS	-31	Tuesday	2020-10	2	0	71.76
1493	2020-10-28	Bahamas	BHS	-30	Wednesday	2020-10	2	0	71.76
1494	2020-10-29	Bahamas	BHS	-34	Thursday	2020-10	2	0	71.76
1495	2020-10-30	Bahamas	BHS	-33	Friday	2020-10	2	0	71.76
1496	2020-10-31	Bahamas	BHS	-66	Saturday	2020-10	2	0	71.76
1497	2020-11-01	Bahamas	BHS	-60	Sunday	2020-11	2	0	68.98
1498	2020-11-02	Bahamas	BHS	-31	Monday	2020-11	2	0	68.98
1499	2020-11-03	Bahamas	BHS	-33	Tuesday	2020-11	2	0	68.98
1500	2020-11-04	Bahamas	BHS	-30	Wednesday	2020-11	2	0	68.98
1501	2020-11-05	Bahamas	BHS	-31	Thursday	2020-11	2	0	68.98
1502	2020-11-06	Bahamas	BHS	-29	Friday	2020-11	2	0	68.98
1503	2020-11-07	Bahamas	BHS	-65	Saturday	2020-11	2	0	68.98
1504	2020-11-08	Bahamas	BHS	-64	Sunday	2020-11	2	0	68.98
1505	2020-11-09	Bahamas	BHS	-30	Monday	2020-11	2	0	68.98
1506	2020-11-10	Bahamas	BHS	-30	Tuesday	2020-11	2	0	68.98
1507	2020-11-11	Bahamas	BHS	-29	Wednesday	2020-11	2	0	68.98
1508	2020-11-12	Bahamas	BHS	-30	Thursday	2020-11	2	0	68.98
1509	2020-11-13	Bahamas	BHS	-27	Friday	2020-11	2	0	68.98
1510	2020-11-14	Bahamas	BHS	-35	Saturday	2020-11	2	0	68.98
1511	2020-11-15	Bahamas	BHS	-44	Sunday	2020-11	2	0	68.98
1512	2020-11-16	Bahamas	BHS	-28	Monday	2020-11	2	0	68.98
1513	2020-11-17	Bahamas	BHS	-30	Tuesday	2020-11	2	0	68.98
1514	2020-11-18	Bahamas	BHS	-28	Wednesday	2020-11	2	0	68.98
1515	2020-11-19	Bahamas	BHS	-29	Thursday	2020-11	2	0	68.98
1516	2020-11-20	Bahamas	BHS	-27	Friday	2020-11	2	0	68.98
1517	2020-11-21	Bahamas	BHS	-32	Saturday	2020-11	2	0	68.98
1518	2020-11-22	Bahamas	BHS	-42	Sunday	2020-11	2	0	68.98
1519	2020-11-23	Bahamas	BHS	-27	Monday	2020-11	2	0	68.98
1520	2020-11-24	Bahamas	BHS	-29	Tuesday	2020-11	2	0	68.98
1521	2020-11-25	Bahamas	BHS	-27	Wednesday	2020-11	2	0	68.98
1522	2020-11-26	Bahamas	BHS	-29	Thursday	2020-11	2	0	68.98
1523	2020-11-27	Bahamas	BHS	-27	Friday	2020-11	2	0	68.98
1524	2020-11-28	Bahamas	BHS	-31	Saturday	2020-11	2	0	68.98
1525	2020-11-29	Bahamas	BHS	-41	Sunday	2020-11	2	0	68.98
1526	2020-11-30	Bahamas	BHS	-26	Monday	2020-11	2	0	68.98
1527	2020-12-01	Bahamas	BHS	-30	Tuesday	2020-12	2	0	68.98
1528	2020-12-02	Bahamas	BHS	-25	Wednesday	2020-12	2	0	68.98
1529	2020-12-03	Bahamas	BHS	-27	Thursday	2020-12	2	0	68.98
1530	2020-12-04	Bahamas	BHS	-24	Friday	2020-12	2	0	68.98
1531	2020-12-05	Bahamas	BHS	-25	Saturday	2020-12	2	0	68.98
1532	2020-12-06	Bahamas	BHS	-35	Sunday	2020-12	2	0	68.98
1533	2020-12-07	Bahamas	BHS	-26	Monday	2020-12	2	0	68.98
1534	2020-12-08	Bahamas	BHS	-25	Tuesday	2020-12	2	0	68.98
1535	2020-12-09	Bahamas	BHS	-25	Wednesday	2020-12	2	0	68.98
1536	2020-12-10	Bahamas	BHS	-26	Thursday	2020-12	2	0	68.98
1537	2020-12-11	Bahamas	BHS	-25	Friday	2020-12	2	0	68.98
1538	2020-12-12	Bahamas	BHS	-25	Saturday	2020-12	2	0	68.98
1539	2020-12-13	Bahamas	BHS	-32	Sunday	2020-12	2	0	68.98
1540	2020-12-14	Bahamas	BHS	-26	Monday	2020-12	2	0	68.98
1541	2020-12-15	Bahamas	BHS	-28	Tuesday	2020-12	2	0	68.98
1542	2020-12-16	Bahamas	BHS	-25	Wednesday	2020-12	2	0	68.98
1543	2020-12-17	Bahamas	BHS	-27	Thursday	2020-12	2	0	68.98
1544	2020-12-18	Bahamas	BHS	-27	Friday	2020-12	2	0	68.98
1545	2020-12-19	Bahamas	BHS	-24	Saturday	2020-12	2	0	68.98
1546	2020-02-15	Bahrain	BHR	3	Saturday	2020-02	0	NA	16.67
1547	2020-02-16	Bahrain	BHR	7	Sunday	2020-02	0	NA	16.67
1548	2020-02-17	Bahrain	BHR	5	Monday	2020-02	0	NA	16.67
1549	2020-02-18	Bahrain	BHR	5	Tuesday	2020-02	0	NA	16.67
1550	2020-02-19	Bahrain	BHR	5	Wednesday	2020-02	0	NA	19.44
1551	2020-02-20	Bahrain	BHR	5	Thursday	2020-02	0	NA	19.44
1552	2020-02-21	Bahrain	BHR	3	Friday	2020-02	0	NA	19.44
1553	2020-02-22	Bahrain	BHR	3	Saturday	2020-02	0	NA	19.44
1554	2020-02-23	Bahrain	BHR	7	Sunday	2020-02	0	NA	19.44
1555	2020-02-24	Bahrain	BHR	5	Monday	2020-02	0	NA	25
1556	2020-02-25	Bahrain	BHR	4	Tuesday	2020-02	0	NA	25
1557	2020-02-26	Bahrain	BHR	-3	Wednesday	2020-02	0	NA	30.56
1558	2020-02-27	Bahrain	BHR	-4	Thursday	2020-02	0	NA	30.56
1559	2020-02-28	Bahrain	BHR	1	Friday	2020-02	0	NA	30.56
1560	2020-02-29	Bahrain	BHR	3	Saturday	2020-02	0	NA	30.56
1561	2020-03-01	Bahrain	BHR	-2	Sunday	2020-03	0	NA	30.56
1562	2020-03-02	Bahrain	BHR	-3	Monday	2020-03	0	NA	30.56
1563	2020-03-03	Bahrain	BHR	-4	Tuesday	2020-03	0	NA	30.56
1564	2020-03-04	Bahrain	BHR	-3	Wednesday	2020-03	0	NA	30.56
1565	2020-03-05	Bahrain	BHR	-4	Thursday	2020-03	0	NA	30.56
1566	2020-03-06	Bahrain	BHR	0	Friday	2020-03	0	NA	30.56
1567	2020-03-07	Bahrain	BHR	3	Saturday	2020-03	0	NA	30.56
1568	2020-03-08	Bahrain	BHR	3	Sunday	2020-03	0	NA	30.56
1569	2020-03-09	Bahrain	BHR	1	Monday	2020-03	0	NA	30.56
1570	2020-03-10	Bahrain	BHR	0	Tuesday	2020-03	0	NA	30.56
1571	2020-03-11	Bahrain	BHR	0	Wednesday	2020-03	0	NA	30.56
1572	2020-03-12	Bahrain	BHR	0	Thursday	2020-03	0	NA	30.56
1573	2020-03-13	Bahrain	BHR	-2	Friday	2020-03	0	NA	30.56
1574	2020-03-14	Bahrain	BHR	-1	Saturday	2020-03	0	NA	30.56
1575	2020-03-15	Bahrain	BHR	0	Sunday	2020-03	0	NA	30.56
1576	2020-03-16	Bahrain	BHR	-2	Monday	2020-03	0	NA	30.56
1577	2020-03-17	Bahrain	BHR	-3	Tuesday	2020-03	0	NA	30.56
1578	2020-03-18	Bahrain	BHR	-7	Wednesday	2020-03	1	1	66.67
1579	2020-03-19	Bahrain	BHR	-10	Thursday	2020-03	1	1	66.67
1580	2020-03-20	Bahrain	BHR	-18	Friday	2020-03	1	1	66.67
1581	2020-03-21	Bahrain	BHR	-12	Saturday	2020-03	1	1	66.67
1582	2020-03-22	Bahrain	BHR	-11	Sunday	2020-03	1	1	69.44
1583	2020-03-23	Bahrain	BHR	-16	Monday	2020-03	1	1	69.44
1584	2020-03-24	Bahrain	BHR	-19	Tuesday	2020-03	1	1	69.44
1585	2020-03-25	Bahrain	BHR	-20	Wednesday	2020-03	1	1	69.44
1586	2020-03-26	Bahrain	BHR	-24	Thursday	2020-03	1	1	73.15
1587	2020-03-27	Bahrain	BHR	-36	Friday	2020-03	1	1	73.15
1588	2020-03-28	Bahrain	BHR	-26	Saturday	2020-03	1	1	78.7
1589	2020-03-29	Bahrain	BHR	-25	Sunday	2020-03	1	1	78.7
1590	2020-03-30	Bahrain	BHR	-26	Monday	2020-03	1	1	78.7
1591	2020-03-31	Bahrain	BHR	-26	Tuesday	2020-03	1	1	78.7
1592	2020-04-01	Bahrain	BHR	-26	Wednesday	2020-04	1	1	78.7
1593	2020-04-02	Bahrain	BHR	-26	Thursday	2020-04	1	1	78.7
1594	2020-04-03	Bahrain	BHR	-33	Friday	2020-04	1	1	78.7
1595	2020-04-04	Bahrain	BHR	-22	Saturday	2020-04	1	1	78.7
1596	2020-04-05	Bahrain	BHR	-24	Sunday	2020-04	1	1	78.7
1597	2020-04-06	Bahrain	BHR	-26	Monday	2020-04	1	1	78.7
1598	2020-04-07	Bahrain	BHR	-26	Tuesday	2020-04	1	1	78.7
1599	2020-04-08	Bahrain	BHR	-26	Wednesday	2020-04	1	1	78.7
1600	2020-04-09	Bahrain	BHR	-26	Thursday	2020-04	1	1	75
1601	2020-04-10	Bahrain	BHR	-29	Friday	2020-04	1	1	75
1602	2020-04-11	Bahrain	BHR	-20	Saturday	2020-04	1	1	75
1603	2020-04-12	Bahrain	BHR	-22	Sunday	2020-04	1	1	75
1604	2020-04-13	Bahrain	BHR	-23	Monday	2020-04	1	1	75
1605	2020-04-14	Bahrain	BHR	-24	Tuesday	2020-04	1	1	75
1606	2020-04-15	Bahrain	BHR	-24	Wednesday	2020-04	1	1	75
1607	2020-04-16	Bahrain	BHR	-23	Thursday	2020-04	1	1	75
1608	2020-04-17	Bahrain	BHR	-25	Friday	2020-04	1	1	75
1609	2020-04-18	Bahrain	BHR	-17	Saturday	2020-04	1	1	75
1610	2020-04-19	Bahrain	BHR	-20	Sunday	2020-04	1	1	75
1611	2020-04-20	Bahrain	BHR	-22	Monday	2020-04	1	1	75
1612	2020-04-21	Bahrain	BHR	-22	Tuesday	2020-04	1	1	75
1613	2020-04-22	Bahrain	BHR	-22	Wednesday	2020-04	1	1	75
1614	2020-04-23	Bahrain	BHR	-23	Thursday	2020-04	1	1	75
1615	2020-04-24	Bahrain	BHR	-31	Friday	2020-04	1	1	75
1616	2020-04-25	Bahrain	BHR	-21	Saturday	2020-04	1	1	75
1617	2020-04-26	Bahrain	BHR	-24	Sunday	2020-04	1	1	75
1618	2020-04-27	Bahrain	BHR	-25	Monday	2020-04	1	1	75
1619	2020-04-28	Bahrain	BHR	-26	Tuesday	2020-04	1	1	75
1620	2020-04-29	Bahrain	BHR	-27	Wednesday	2020-04	1	1	75
1621	2020-04-30	Bahrain	BHR	-27	Thursday	2020-04	1	1	75
1622	2020-05-01	Bahrain	BHR	-30	Friday	2020-05	1	1	75
1623	2020-05-02	Bahrain	BHR	-38	Saturday	2020-05	1	1	75
1624	2020-05-03	Bahrain	BHR	-41	Sunday	2020-05	1	1	75
1625	2020-05-04	Bahrain	BHR	-25	Monday	2020-05	1	1	75
1626	2020-05-05	Bahrain	BHR	-25	Tuesday	2020-05	1	1	75
1627	2020-05-06	Bahrain	BHR	-26	Wednesday	2020-05	1	1	75
1628	2020-05-07	Bahrain	BHR	-24	Thursday	2020-05	1	1	75
1629	2020-05-08	Bahrain	BHR	-21	Friday	2020-05	1	1	75
1630	2020-05-09	Bahrain	BHR	-16	Saturday	2020-05	1	1	75
1631	2020-05-10	Bahrain	BHR	-20	Sunday	2020-05	1	1	75
1632	2020-05-11	Bahrain	BHR	-22	Monday	2020-05	1	1	75
1633	2020-05-12	Bahrain	BHR	-23	Tuesday	2020-05	1	1	75
1634	2020-05-13	Bahrain	BHR	-24	Wednesday	2020-05	1	1	75
1635	2020-05-14	Bahrain	BHR	-24	Thursday	2020-05	1	1	75
1636	2020-05-15	Bahrain	BHR	-24	Friday	2020-05	1	1	75
1637	2020-05-16	Bahrain	BHR	-17	Saturday	2020-05	1	1	75
1638	2020-05-17	Bahrain	BHR	-21	Sunday	2020-05	1	1	75
1639	2020-05-18	Bahrain	BHR	-22	Monday	2020-05	1	1	75
1640	2020-05-19	Bahrain	BHR	-24	Tuesday	2020-05	1	1	75
1641	2020-05-20	Bahrain	BHR	-24	Wednesday	2020-05	1	1	75
1642	2020-05-21	Bahrain	BHR	-24	Thursday	2020-05	1	1	75
1643	2020-05-22	Bahrain	BHR	-20	Friday	2020-05	1	1	75
1644	2020-05-23	Bahrain	BHR	-17	Saturday	2020-05	1	1	75
1645	2020-05-24	Bahrain	BHR	-64	Sunday	2020-05	1	1	75
1646	2020-05-25	Bahrain	BHR	-60	Monday	2020-05	1	1	75
1647	2020-05-26	Bahrain	BHR	-54	Tuesday	2020-05	1	1	75
1648	2020-05-27	Bahrain	BHR	-22	Wednesday	2020-05	1	1	75
1649	2020-05-28	Bahrain	BHR	-22	Thursday	2020-05	1	1	75
1650	2020-05-29	Bahrain	BHR	-20	Friday	2020-05	1	1	75
1651	2020-05-30	Bahrain	BHR	-13	Saturday	2020-05	1	1	75
1652	2020-05-31	Bahrain	BHR	-17	Sunday	2020-05	1	1	75
1653	2020-06-01	Bahrain	BHR	-19	Monday	2020-06	1	1	75
1654	2020-06-02	Bahrain	BHR	-19	Tuesday	2020-06	1	1	75
1655	2020-06-03	Bahrain	BHR	-20	Wednesday	2020-06	1	1	75
1656	2020-06-04	Bahrain	BHR	-20	Thursday	2020-06	1	1	75
1657	2020-06-05	Bahrain	BHR	-20	Friday	2020-06	1	1	75
1658	2020-06-06	Bahrain	BHR	-14	Saturday	2020-06	1	1	75
1659	2020-06-07	Bahrain	BHR	-19	Sunday	2020-06	1	1	75
1660	2020-06-08	Bahrain	BHR	-19	Monday	2020-06	1	1	75
1661	2020-06-09	Bahrain	BHR	-20	Tuesday	2020-06	1	1	75
1662	2020-06-10	Bahrain	BHR	-20	Wednesday	2020-06	1	1	75
1663	2020-06-11	Bahrain	BHR	-21	Thursday	2020-06	1	1	75
1664	2020-06-12	Bahrain	BHR	-20	Friday	2020-06	1	1	75
1665	2020-06-13	Bahrain	BHR	-13	Saturday	2020-06	1	1	75
1666	2020-06-14	Bahrain	BHR	-18	Sunday	2020-06	1	1	75
1667	2020-06-15	Bahrain	BHR	-19	Monday	2020-06	1	1	75
1668	2020-06-16	Bahrain	BHR	-20	Tuesday	2020-06	1	1	75
1669	2020-06-17	Bahrain	BHR	-21	Wednesday	2020-06	1	1	75
1670	2020-06-18	Bahrain	BHR	-20	Thursday	2020-06	1	1	75
1671	2020-06-19	Bahrain	BHR	-19	Friday	2020-06	1	1	75
1672	2020-06-20	Bahrain	BHR	-13	Saturday	2020-06	1	1	75
1673	2020-06-21	Bahrain	BHR	-19	Sunday	2020-06	1	1	75
1674	2020-06-22	Bahrain	BHR	-20	Monday	2020-06	1	1	75
1675	2020-06-23	Bahrain	BHR	-21	Tuesday	2020-06	1	1	75
1676	2020-06-24	Bahrain	BHR	-21	Wednesday	2020-06	1	1	75
1677	2020-06-25	Bahrain	BHR	-21	Thursday	2020-06	1	1	75
1678	2020-06-26	Bahrain	BHR	-18	Friday	2020-06	1	1	75
1679	2020-06-27	Bahrain	BHR	-14	Saturday	2020-06	1	1	75
1680	2020-06-28	Bahrain	BHR	-18	Sunday	2020-06	1	1	75
1681	2020-06-29	Bahrain	BHR	-20	Monday	2020-06	1	1	75
1682	2020-06-30	Bahrain	BHR	-20	Tuesday	2020-06	1	1	75
1683	2020-07-01	Bahrain	BHR	-22	Wednesday	2020-07	1	1	75
1684	2020-07-02	Bahrain	BHR	-22	Thursday	2020-07	1	1	75
1685	2020-07-03	Bahrain	BHR	-19	Friday	2020-07	1	1	75
1686	2020-07-04	Bahrain	BHR	-14	Saturday	2020-07	1	1	75
1687	2020-07-05	Bahrain	BHR	-20	Sunday	2020-07	1	1	75
1688	2020-07-06	Bahrain	BHR	-21	Monday	2020-07	1	1	75
1689	2020-07-07	Bahrain	BHR	-22	Tuesday	2020-07	1	1	69.44
1690	2020-07-08	Bahrain	BHR	-22	Wednesday	2020-07	1	1	69.44
1691	2020-07-09	Bahrain	BHR	-22	Thursday	2020-07	1	1	69.44
1692	2020-07-10	Bahrain	BHR	-19	Friday	2020-07	1	1	69.44
1693	2020-07-11	Bahrain	BHR	-13	Saturday	2020-07	1	1	69.44
1694	2020-07-12	Bahrain	BHR	-20	Sunday	2020-07	1	1	69.44
1695	2020-07-13	Bahrain	BHR	-21	Monday	2020-07	1	1	69.44
1696	2020-07-14	Bahrain	BHR	-21	Tuesday	2020-07	1	1	69.44
1697	2020-07-15	Bahrain	BHR	-21	Wednesday	2020-07	1	1	69.44
1698	2020-07-16	Bahrain	BHR	-21	Thursday	2020-07	1	1	69.44
1699	2020-07-17	Bahrain	BHR	-18	Friday	2020-07	1	1	69.44
1700	2020-07-18	Bahrain	BHR	-13	Saturday	2020-07	1	1	69.44
1701	2020-07-19	Bahrain	BHR	-19	Sunday	2020-07	1	1	69.44
1702	2020-07-20	Bahrain	BHR	-20	Monday	2020-07	1	1	69.44
1703	2020-07-21	Bahrain	BHR	-21	Tuesday	2020-07	1	1	69.44
1704	2020-07-22	Bahrain	BHR	-21	Wednesday	2020-07	1	1	69.44
1705	2020-07-23	Bahrain	BHR	-21	Thursday	2020-07	1	1	69.44
1706	2020-07-24	Bahrain	BHR	-16	Friday	2020-07	1	1	69.44
1707	2020-07-25	Bahrain	BHR	-12	Saturday	2020-07	1	1	69.44
1708	2020-07-26	Bahrain	BHR	-19	Sunday	2020-07	1	1	69.44
1709	2020-07-27	Bahrain	BHR	-21	Monday	2020-07	1	1	69.44
1710	2020-07-28	Bahrain	BHR	-21	Tuesday	2020-07	1	1	69.44
1711	2020-07-29	Bahrain	BHR	-21	Wednesday	2020-07	1	1	69.44
1712	2020-07-30	Bahrain	BHR	-34	Thursday	2020-07	1	1	69.44
1713	2020-07-31	Bahrain	BHR	-24	Friday	2020-07	1	1	69.44
1714	2020-08-01	Bahrain	BHR	-45	Saturday	2020-08	1	1	69.44
1715	2020-08-02	Bahrain	BHR	-55	Sunday	2020-08	1	1	69.44
1716	2020-08-03	Bahrain	BHR	-49	Monday	2020-08	1	1	69.44
1717	2020-08-04	Bahrain	BHR	-36	Tuesday	2020-08	1	1	69.44
1718	2020-08-05	Bahrain	BHR	-22	Wednesday	2020-08	1	1	69.44
1719	2020-08-06	Bahrain	BHR	-22	Thursday	2020-08	1	1	69.44
1720	2020-08-07	Bahrain	BHR	-16	Friday	2020-08	1	1	69.44
1721	2020-08-08	Bahrain	BHR	-13	Saturday	2020-08	1	1	69.44
1722	2020-08-09	Bahrain	BHR	-19	Sunday	2020-08	1	1	69.44
1723	2020-08-10	Bahrain	BHR	-21	Monday	2020-08	1	1	69.44
1724	2020-08-11	Bahrain	BHR	-22	Tuesday	2020-08	1	1	69.44
1725	2020-08-12	Bahrain	BHR	-22	Wednesday	2020-08	1	1	69.44
1726	2020-08-13	Bahrain	BHR	-21	Thursday	2020-08	1	1	69.44
1727	2020-08-14	Bahrain	BHR	-16	Friday	2020-08	1	1	69.44
1728	2020-08-15	Bahrain	BHR	-13	Saturday	2020-08	1	1	69.44
1729	2020-08-16	Bahrain	BHR	-19	Sunday	2020-08	1	1	69.44
1730	2020-08-17	Bahrain	BHR	-21	Monday	2020-08	1	1	69.44
1731	2020-08-18	Bahrain	BHR	-20	Tuesday	2020-08	1	1	69.44
1732	2020-08-19	Bahrain	BHR	-21	Wednesday	2020-08	1	1	69.44
1733	2020-08-20	Bahrain	BHR	-52	Thursday	2020-08	1	1	69.44
1734	2020-08-21	Bahrain	BHR	-16	Friday	2020-08	1	1	69.44
1735	2020-08-22	Bahrain	BHR	-12	Saturday	2020-08	1	1	69.44
1736	2020-08-23	Bahrain	BHR	-18	Sunday	2020-08	0	NA	60.19
1737	2020-08-24	Bahrain	BHR	-19	Monday	2020-08	0	NA	60.19
1738	2020-08-25	Bahrain	BHR	-20	Tuesday	2020-08	0	NA	60.19
1739	2020-08-26	Bahrain	BHR	-19	Wednesday	2020-08	0	NA	60.19
1740	2020-08-27	Bahrain	BHR	-20	Thursday	2020-08	0	NA	60.19
1741	2020-08-28	Bahrain	BHR	-17	Friday	2020-08	0	NA	60.19
1742	2020-08-29	Bahrain	BHR	-40	Saturday	2020-08	0	NA	60.19
1743	2020-08-30	Bahrain	BHR	-56	Sunday	2020-08	0	NA	60.19
1744	2020-08-31	Bahrain	BHR	-37	Monday	2020-08	0	NA	60.19
1745	2020-09-01	Bahrain	BHR	-21	Tuesday	2020-09	0	NA	60.19
1746	2020-09-02	Bahrain	BHR	-21	Wednesday	2020-09	0	NA	60.19
1747	2020-09-03	Bahrain	BHR	-21	Thursday	2020-09	0	NA	60.19
1748	2020-09-04	Bahrain	BHR	-17	Friday	2020-09	0	NA	60.19
1749	2020-09-05	Bahrain	BHR	-15	Saturday	2020-09	0	NA	60.19
1750	2020-09-06	Bahrain	BHR	-21	Sunday	2020-09	0	NA	60.19
1751	2020-09-07	Bahrain	BHR	-23	Monday	2020-09	0	NA	60.19
1752	2020-09-08	Bahrain	BHR	-22	Tuesday	2020-09	0	NA	60.19
1753	2020-09-09	Bahrain	BHR	-21	Wednesday	2020-09	0	NA	60.19
1754	2020-09-10	Bahrain	BHR	-23	Thursday	2020-09	0	NA	60.19
1755	2020-09-11	Bahrain	BHR	-21	Friday	2020-09	0	NA	60.19
1756	2020-09-12	Bahrain	BHR	-16	Saturday	2020-09	0	NA	60.19
1757	2020-09-13	Bahrain	BHR	-21	Sunday	2020-09	0	NA	60.19
1758	2020-09-14	Bahrain	BHR	-21	Monday	2020-09	0	NA	60.19
1759	2020-09-15	Bahrain	BHR	-20	Tuesday	2020-09	0	NA	60.19
1760	2020-09-16	Bahrain	BHR	-21	Wednesday	2020-09	0	NA	56.48
1761	2020-09-17	Bahrain	BHR	-22	Thursday	2020-09	2	1	63.89
1762	2020-09-18	Bahrain	BHR	-20	Friday	2020-09	2	1	63.89
1763	2020-09-19	Bahrain	BHR	-16	Saturday	2020-09	2	1	63.89
1764	2020-09-20	Bahrain	BHR	-20	Sunday	2020-09	2	1	63.89
1765	2020-09-21	Bahrain	BHR	-22	Monday	2020-09	2	1	63.89
1766	2020-09-22	Bahrain	BHR	-20	Tuesday	2020-09	2	1	63.89
1767	2020-09-23	Bahrain	BHR	-20	Wednesday	2020-09	2	1	63.89
1768	2020-09-24	Bahrain	BHR	-21	Thursday	2020-09	2	1	63.89
1769	2020-09-25	Bahrain	BHR	-19	Friday	2020-09	2	1	63.89
1770	2020-09-26	Bahrain	BHR	-14	Saturday	2020-09	2	1	63.89
1771	2020-09-27	Bahrain	BHR	-19	Sunday	2020-09	2	1	60.19
1772	2020-09-28	Bahrain	BHR	-21	Monday	2020-09	2	1	60.19
1773	2020-09-29	Bahrain	BHR	-20	Tuesday	2020-09	2	1	60.19
1774	2020-09-30	Bahrain	BHR	-21	Wednesday	2020-09	2	1	60.19
1775	2020-10-01	Bahrain	BHR	-21	Thursday	2020-10	2	1	60.19
1776	2020-10-02	Bahrain	BHR	-19	Friday	2020-10	2	1	60.19
1777	2020-10-03	Bahrain	BHR	-15	Saturday	2020-10	2	1	60.19
1778	2020-10-04	Bahrain	BHR	-19	Sunday	2020-10	2	1	60.19
1779	2020-10-05	Bahrain	BHR	-21	Monday	2020-10	2	1	60.19
1780	2020-10-06	Bahrain	BHR	-20	Tuesday	2020-10	2	1	60.19
1781	2020-10-07	Bahrain	BHR	-19	Wednesday	2020-10	2	1	60.19
1782	2020-10-08	Bahrain	BHR	-21	Thursday	2020-10	2	1	60.19
1783	2020-10-09	Bahrain	BHR	-18	Friday	2020-10	2	1	60.19
1784	2020-10-10	Bahrain	BHR	-13	Saturday	2020-10	2	1	60.19
1785	2020-10-11	Bahrain	BHR	-18	Sunday	2020-10	2	1	60.19
1786	2020-10-12	Bahrain	BHR	-20	Monday	2020-10	2	1	60.19
1787	2020-10-13	Bahrain	BHR	-19	Tuesday	2020-10	2	1	60.19
1788	2020-10-14	Bahrain	BHR	-18	Wednesday	2020-10	2	1	60.19
1789	2020-10-15	Bahrain	BHR	-18	Thursday	2020-10	2	1	60.19
1790	2020-10-16	Bahrain	BHR	-18	Friday	2020-10	2	1	60.19
1791	2020-10-17	Bahrain	BHR	-13	Saturday	2020-10	2	1	60.19
1792	2020-10-18	Bahrain	BHR	-18	Sunday	2020-10	2	1	60.19
1793	2020-10-19	Bahrain	BHR	-19	Monday	2020-10	2	1	60.19
1794	2020-10-20	Bahrain	BHR	-18	Tuesday	2020-10	2	1	60.19
1795	2020-10-21	Bahrain	BHR	-17	Wednesday	2020-10	2	1	60.19
1796	2020-10-22	Bahrain	BHR	-17	Thursday	2020-10	2	1	60.19
1797	2020-10-23	Bahrain	BHR	-16	Friday	2020-10	2	1	60.19
1798	2020-10-24	Bahrain	BHR	-11	Saturday	2020-10	2	1	60.19
1799	2020-10-25	Bahrain	BHR	-16	Sunday	2020-10	2	1	60.19
1800	2020-10-26	Bahrain	BHR	-18	Monday	2020-10	2	1	60.19
1801	2020-10-27	Bahrain	BHR	-17	Tuesday	2020-10	2	1	60.19
1802	2020-10-28	Bahrain	BHR	-17	Wednesday	2020-10	2	1	60.19
1803	2020-10-29	Bahrain	BHR	-52	Thursday	2020-10	2	1	60.19
1804	2020-10-30	Bahrain	BHR	-17	Friday	2020-10	2	1	54.63
1805	2020-10-31	Bahrain	BHR	-13	Saturday	2020-10	2	1	54.63
1806	2020-11-01	Bahrain	BHR	-16	Sunday	2020-11	2	1	54.63
1807	2020-11-02	Bahrain	BHR	-18	Monday	2020-11	2	1	54.63
1808	2020-11-03	Bahrain	BHR	-17	Tuesday	2020-11	2	1	54.63
1809	2020-11-04	Bahrain	BHR	-17	Wednesday	2020-11	2	1	54.63
1810	2020-11-05	Bahrain	BHR	-17	Thursday	2020-11	2	1	54.63
1811	2020-11-06	Bahrain	BHR	-16	Friday	2020-11	2	1	54.63
1812	2020-11-07	Bahrain	BHR	-13	Saturday	2020-11	2	1	54.63
1813	2020-11-08	Bahrain	BHR	-16	Sunday	2020-11	2	1	54.63
1814	2020-11-09	Bahrain	BHR	-17	Monday	2020-11	2	1	54.63
1815	2020-11-10	Bahrain	BHR	-17	Tuesday	2020-11	2	1	54.63
1816	2020-11-11	Bahrain	BHR	-17	Wednesday	2020-11	2	1	54.63
1817	2020-11-12	Bahrain	BHR	-42	Thursday	2020-11	2	1	54.63
1818	2020-11-13	Bahrain	BHR	-18	Friday	2020-11	2	1	54.63
1819	2020-11-14	Bahrain	BHR	-17	Saturday	2020-11	2	1	54.63
1820	2020-11-15	Bahrain	BHR	-16	Sunday	2020-11	2	1	54.63
1821	2020-11-16	Bahrain	BHR	-17	Monday	2020-11	2	1	54.63
1822	2020-11-17	Bahrain	BHR	-16	Tuesday	2020-11	2	1	54.63
1823	2020-11-18	Bahrain	BHR	-16	Wednesday	2020-11	2	1	54.63
1824	2020-11-19	Bahrain	BHR	-16	Thursday	2020-11	2	1	54.63
1825	2020-11-20	Bahrain	BHR	-15	Friday	2020-11	2	1	54.63
1826	2020-11-21	Bahrain	BHR	-12	Saturday	2020-11	2	1	54.63
1827	2020-11-22	Bahrain	BHR	-15	Sunday	2020-11	2	1	54.63
1828	2020-11-23	Bahrain	BHR	-16	Monday	2020-11	2	1	54.63
1829	2020-11-24	Bahrain	BHR	-16	Tuesday	2020-11	2	1	54.63
1830	2020-11-25	Bahrain	BHR	-15	Wednesday	2020-11	2	1	54.63
1831	2020-11-26	Bahrain	BHR	-16	Thursday	2020-11	2	1	54.63
1832	2020-11-27	Bahrain	BHR	-13	Friday	2020-11	2	1	54.63
1833	2020-11-28	Bahrain	BHR	-11	Saturday	2020-11	2	1	54.63
1834	2020-11-29	Bahrain	BHR	-15	Sunday	2020-11	2	1	54.63
1835	2020-11-30	Bahrain	BHR	-16	Monday	2020-11	2	1	54.63
1836	2020-12-01	Bahrain	BHR	-15	Tuesday	2020-12	2	1	54.63
1837	2020-12-02	Bahrain	BHR	-15	Wednesday	2020-12	2	1	54.63
1838	2020-12-03	Bahrain	BHR	-15	Thursday	2020-12	2	1	54.63
1839	2020-12-04	Bahrain	BHR	-13	Friday	2020-12	2	1	54.63
1840	2020-12-05	Bahrain	BHR	-11	Saturday	2020-12	2	1	54.63
1841	2020-12-06	Bahrain	BHR	-14	Sunday	2020-12	2	1	54.63
1842	2020-12-07	Bahrain	BHR	-17	Monday	2020-12	2	1	54.63
1843	2020-12-08	Bahrain	BHR	-14	Tuesday	2020-12	2	1	54.63
1844	2020-12-09	Bahrain	BHR	-15	Wednesday	2020-12	2	1	54.63
1845	2020-12-10	Bahrain	BHR	-16	Thursday	2020-12	2	1	54.63
1846	2020-12-11	Bahrain	BHR	-15	Friday	2020-12	2	1	54.63
1847	2020-12-12	Bahrain	BHR	-12	Saturday	2020-12	2	1	54.63
1848	2020-12-13	Bahrain	BHR	-16	Sunday	2020-12	2	1	54.63
1849	2020-12-14	Bahrain	BHR	-18	Monday	2020-12	1	1	50.93
1850	2020-12-15	Bahrain	BHR	-17	Tuesday	2020-12	1	1	50.93
1851	2020-12-16	Bahrain	BHR	-55	Wednesday	2020-12	1	1	50.93
1852	2020-12-17	Bahrain	BHR	-52	Thursday	2020-12	1	1	50.93
1853	2020-12-18	Bahrain	BHR	-15	Friday	2020-12	1	1	50.93
1854	2020-12-19	Bahrain	BHR	-12	Saturday	2020-12	1	1	50.93
1855	2020-02-15	Bangladesh	BGD	8	Saturday	2020-02	0	NA	13.89
1856	2020-02-16	Bangladesh	BGD	8	Sunday	2020-02	0	NA	13.89
1857	2020-02-17	Bangladesh	BGD	5	Monday	2020-02	0	NA	13.89
1858	2020-02-18	Bangladesh	BGD	5	Tuesday	2020-02	0	NA	13.89
1859	2020-02-19	Bangladesh	BGD	5	Wednesday	2020-02	0	NA	13.89
1860	2020-02-20	Bangladesh	BGD	7	Thursday	2020-02	0	NA	13.89
1861	2020-02-21	Bangladesh	BGD	0	Friday	2020-02	0	NA	13.89
1862	2020-02-22	Bangladesh	BGD	8	Saturday	2020-02	0	NA	13.89
1863	2020-02-23	Bangladesh	BGD	11	Sunday	2020-02	0	NA	13.89
1864	2020-02-24	Bangladesh	BGD	7	Monday	2020-02	0	NA	13.89
1865	2020-02-25	Bangladesh	BGD	6	Tuesday	2020-02	0	NA	13.89
1866	2020-02-26	Bangladesh	BGD	7	Wednesday	2020-02	0	NA	13.89
1867	2020-02-27	Bangladesh	BGD	8	Thursday	2020-02	0	NA	13.89
1868	2020-02-28	Bangladesh	BGD	6	Friday	2020-02	0	NA	13.89
1869	2020-02-29	Bangladesh	BGD	11	Saturday	2020-02	0	NA	13.89
1870	2020-03-01	Bangladesh	BGD	12	Sunday	2020-03	0	NA	13.89
1871	2020-03-02	Bangladesh	BGD	8	Monday	2020-03	0	NA	13.89
1872	2020-03-03	Bangladesh	BGD	7	Tuesday	2020-03	0	NA	13.89
1873	2020-03-04	Bangladesh	BGD	8	Wednesday	2020-03	0	NA	13.89
1874	2020-03-05	Bangladesh	BGD	11	Thursday	2020-03	0	NA	13.89
1875	2020-03-06	Bangladesh	BGD	-4	Friday	2020-03	0	NA	13.89
1876	2020-03-07	Bangladesh	BGD	13	Saturday	2020-03	0	NA	13.89
1877	2020-03-08	Bangladesh	BGD	13	Sunday	2020-03	0	NA	13.89
1878	2020-03-09	Bangladesh	BGD	6	Monday	2020-03	0	NA	13.89
1879	2020-03-10	Bangladesh	BGD	8	Tuesday	2020-03	0	NA	13.89
1880	2020-03-11	Bangladesh	BGD	9	Wednesday	2020-03	0	NA	13.89
1881	2020-03-12	Bangladesh	BGD	11	Thursday	2020-03	0	NA	13.89
1882	2020-03-13	Bangladesh	BGD	7	Friday	2020-03	0	NA	13.89
1883	2020-03-14	Bangladesh	BGD	11	Saturday	2020-03	0	NA	13.89
1884	2020-03-15	Bangladesh	BGD	13	Sunday	2020-03	0	NA	13.89
1885	2020-03-16	Bangladesh	BGD	9	Monday	2020-03	0	NA	33.33
1886	2020-03-17	Bangladesh	BGD	-33	Tuesday	2020-03	0	NA	33.33
1887	2020-03-18	Bangladesh	BGD	0	Wednesday	2020-03	0	NA	33.33
1888	2020-03-19	Bangladesh	BGD	1	Thursday	2020-03	2	0	75.93
1889	2020-03-20	Bangladesh	BGD	4	Friday	2020-03	2	0	75.93
1890	2020-03-21	Bangladesh	BGD	0	Saturday	2020-03	2	0	81.48
1891	2020-03-22	Bangladesh	BGD	-5	Sunday	2020-03	2	0	81.48
1892	2020-03-23	Bangladesh	BGD	-14	Monday	2020-03	2	0	81.48
1893	2020-03-24	Bangladesh	BGD	-20	Tuesday	2020-03	2	0	81.48
1894	2020-03-25	Bangladesh	BGD	-36	Wednesday	2020-03	1	1	82.41
1895	2020-03-26	Bangladesh	BGD	-66	Thursday	2020-03	1	1	84.26
1896	2020-03-27	Bangladesh	BGD	-38	Friday	2020-03	1	1	84.26
1897	2020-03-28	Bangladesh	BGD	-54	Saturday	2020-03	1	1	84.26
1898	2020-03-29	Bangladesh	BGD	-60	Sunday	2020-03	1	1	84.26
1899	2020-03-30	Bangladesh	BGD	-61	Monday	2020-03	1	1	84.26
1900	2020-03-31	Bangladesh	BGD	-60	Tuesday	2020-03	1	1	87.04
1901	2020-04-01	Bangladesh	BGD	-59	Wednesday	2020-04	1	1	87.04
1902	2020-04-02	Bangladesh	BGD	-59	Thursday	2020-04	1	1	87.04
1903	2020-04-03	Bangladesh	BGD	-35	Friday	2020-04	1	1	87.04
1904	2020-04-04	Bangladesh	BGD	-51	Saturday	2020-04	1	1	87.04
1905	2020-04-05	Bangladesh	BGD	-54	Sunday	2020-04	1	1	87.04
1906	2020-04-06	Bangladesh	BGD	-60	Monday	2020-04	1	1	87.04
1907	2020-04-07	Bangladesh	BGD	-63	Tuesday	2020-04	1	1	87.04
1908	2020-04-08	Bangladesh	BGD	-63	Wednesday	2020-04	1	1	87.04
1909	2020-04-09	Bangladesh	BGD	-63	Thursday	2020-04	1	1	87.04
1910	2020-04-10	Bangladesh	BGD	-43	Friday	2020-04	2	1	90.74
1911	2020-04-11	Bangladesh	BGD	-58	Saturday	2020-04	2	1	93.52
1912	2020-04-12	Bangladesh	BGD	-61	Sunday	2020-04	2	1	93.52
1913	2020-04-13	Bangladesh	BGD	-63	Monday	2020-04	2	1	93.52
1914	2020-04-14	Bangladesh	BGD	-66	Tuesday	2020-04	2	1	93.52
1915	2020-04-15	Bangladesh	BGD	-62	Wednesday	2020-04	2	1	93.52
1916	2020-04-16	Bangladesh	BGD	-59	Thursday	2020-04	2	1	93.52
1917	2020-04-17	Bangladesh	BGD	-38	Friday	2020-04	2	1	93.52
1918	2020-04-18	Bangladesh	BGD	-55	Saturday	2020-04	2	1	93.52
1919	2020-04-19	Bangladesh	BGD	-59	Sunday	2020-04	2	1	93.52
1920	2020-04-20	Bangladesh	BGD	-61	Monday	2020-04	2	1	93.52
1921	2020-04-21	Bangladesh	BGD	-61	Tuesday	2020-04	2	1	93.52
1922	2020-04-22	Bangladesh	BGD	-60	Wednesday	2020-04	2	1	93.52
1923	2020-04-23	Bangladesh	BGD	-58	Thursday	2020-04	2	1	93.52
1924	2020-04-24	Bangladesh	BGD	-35	Friday	2020-04	2	1	93.52
1925	2020-04-25	Bangladesh	BGD	-54	Saturday	2020-04	2	1	93.52
1926	2020-04-26	Bangladesh	BGD	-56	Sunday	2020-04	2	1	93.52
1927	2020-04-27	Bangladesh	BGD	-56	Monday	2020-04	2	1	93.52
1928	2020-04-28	Bangladesh	BGD	-55	Tuesday	2020-04	2	1	93.52
1929	2020-04-29	Bangladesh	BGD	-53	Wednesday	2020-04	2	1	93.52
1930	2020-04-30	Bangladesh	BGD	-50	Thursday	2020-04	2	1	93.52
1931	2020-05-01	Bangladesh	BGD	-33	Friday	2020-05	2	1	89.81
1932	2020-05-02	Bangladesh	BGD	-42	Saturday	2020-05	2	1	89.81
1933	2020-05-03	Bangladesh	BGD	-47	Sunday	2020-05	2	1	89.81
1934	2020-05-04	Bangladesh	BGD	-49	Monday	2020-05	2	1	89.81
1935	2020-05-05	Bangladesh	BGD	-48	Tuesday	2020-05	2	1	89.81
1936	2020-05-06	Bangladesh	BGD	-52	Wednesday	2020-05	2	1	89.81
1937	2020-05-07	Bangladesh	BGD	-43	Thursday	2020-05	2	1	89.81
1938	2020-05-08	Bangladesh	BGD	-21	Friday	2020-05	2	1	89.81
1939	2020-05-09	Bangladesh	BGD	-34	Saturday	2020-05	2	1	89.81
1940	2020-05-10	Bangladesh	BGD	-37	Sunday	2020-05	2	1	89.81
1941	2020-05-11	Bangladesh	BGD	-40	Monday	2020-05	2	1	89.81
1942	2020-05-12	Bangladesh	BGD	-40	Tuesday	2020-05	2	1	89.81
1943	2020-05-13	Bangladesh	BGD	-40	Wednesday	2020-05	2	1	89.81
1944	2020-05-14	Bangladesh	BGD	-36	Thursday	2020-05	2	1	89.81
1945	2020-05-15	Bangladesh	BGD	-11	Friday	2020-05	2	1	89.81
1946	2020-05-16	Bangladesh	BGD	-27	Saturday	2020-05	2	1	89.81
1947	2020-05-17	Bangladesh	BGD	-34	Sunday	2020-05	2	1	93.52
1948	2020-05-18	Bangladesh	BGD	-38	Monday	2020-05	2	1	93.52
1949	2020-05-19	Bangladesh	BGD	-39	Tuesday	2020-05	2	1	93.52
1950	2020-05-20	Bangladesh	BGD	-42	Wednesday	2020-05	2	1	93.52
1951	2020-05-21	Bangladesh	BGD	-51	Thursday	2020-05	2	1	93.52
1952	2020-05-22	Bangladesh	BGD	-10	Friday	2020-05	2	1	93.52
1953	2020-05-23	Bangladesh	BGD	-39	Saturday	2020-05	2	1	93.52
1954	2020-05-24	Bangladesh	BGD	-52	Sunday	2020-05	2	1	93.52
1955	2020-05-25	Bangladesh	BGD	-62	Monday	2020-05	2	1	93.52
1956	2020-05-26	Bangladesh	BGD	-62	Tuesday	2020-05	2	1	93.52
1957	2020-05-27	Bangladesh	BGD	-55	Wednesday	2020-05	2	1	93.52
1958	2020-05-28	Bangladesh	BGD	-44	Thursday	2020-05	2	1	93.52
1959	2020-05-29	Bangladesh	BGD	-18	Friday	2020-05	2	1	93.52
1960	2020-05-30	Bangladesh	BGD	-28	Saturday	2020-05	2	1	93.52
1961	2020-05-31	Bangladesh	BGD	-25	Sunday	2020-05	1	1	62.96
1962	2020-06-01	Bangladesh	BGD	-27	Monday	2020-06	1	1	62.96
1963	2020-06-02	Bangladesh	BGD	-28	Tuesday	2020-06	1	1	62.96
1964	2020-06-03	Bangladesh	BGD	-27	Wednesday	2020-06	1	1	62.96
1965	2020-06-04	Bangladesh	BGD	-26	Thursday	2020-06	1	1	62.96
1966	2020-06-05	Bangladesh	BGD	-8	Friday	2020-06	1	1	62.96
1967	2020-06-06	Bangladesh	BGD	-17	Saturday	2020-06	1	1	62.96
1968	2020-06-07	Bangladesh	BGD	-22	Sunday	2020-06	1	1	62.96
1969	2020-06-08	Bangladesh	BGD	-25	Monday	2020-06	1	1	62.96
1970	2020-06-09	Bangladesh	BGD	-26	Tuesday	2020-06	1	1	62.96
1971	2020-06-10	Bangladesh	BGD	-26	Wednesday	2020-06	1	1	62.96
1972	2020-06-11	Bangladesh	BGD	-23	Thursday	2020-06	1	1	62.96
1973	2020-06-12	Bangladesh	BGD	-8	Friday	2020-06	1	1	62.96
1974	2020-06-13	Bangladesh	BGD	-18	Saturday	2020-06	1	1	62.96
1975	2020-06-14	Bangladesh	BGD	-21	Sunday	2020-06	1	1	62.96
1976	2020-06-15	Bangladesh	BGD	-24	Monday	2020-06	1	1	62.96
1977	2020-06-16	Bangladesh	BGD	-26	Tuesday	2020-06	2	0	74.54
1978	2020-06-17	Bangladesh	BGD	-29	Wednesday	2020-06	2	0	74.54
1979	2020-06-18	Bangladesh	BGD	-25	Thursday	2020-06	2	0	74.54
1980	2020-06-19	Bangladesh	BGD	-6	Friday	2020-06	2	0	74.54
1981	2020-06-20	Bangladesh	BGD	-15	Saturday	2020-06	2	0	74.54
1982	2020-06-21	Bangladesh	BGD	-21	Sunday	2020-06	2	0	74.54
1983	2020-06-22	Bangladesh	BGD	-25	Monday	2020-06	2	0	74.54
1984	2020-06-23	Bangladesh	BGD	-26	Tuesday	2020-06	2	0	74.54
1985	2020-06-24	Bangladesh	BGD	-25	Wednesday	2020-06	2	0	74.54
1986	2020-06-25	Bangladesh	BGD	-22	Thursday	2020-06	2	0	74.54
1987	2020-06-26	Bangladesh	BGD	-6	Friday	2020-06	2	0	74.54
1988	2020-06-27	Bangladesh	BGD	-16	Saturday	2020-06	2	0	74.54
1989	2020-06-28	Bangladesh	BGD	-20	Sunday	2020-06	2	0	74.54
1990	2020-06-29	Bangladesh	BGD	-23	Monday	2020-06	2	0	74.54
1991	2020-06-30	Bangladesh	BGD	-23	Tuesday	2020-06	2	0	74.54
1992	2020-07-01	Bangladesh	BGD	-24	Wednesday	2020-07	2	0	74.54
1993	2020-07-02	Bangladesh	BGD	-19	Thursday	2020-07	2	0	74.54
1994	2020-07-03	Bangladesh	BGD	-3	Friday	2020-07	2	0	74.54
1995	2020-07-04	Bangladesh	BGD	-12	Saturday	2020-07	2	0	74.54
1996	2020-07-05	Bangladesh	BGD	-18	Sunday	2020-07	2	0	74.54
1997	2020-07-06	Bangladesh	BGD	-21	Monday	2020-07	2	0	74.54
1998	2020-07-07	Bangladesh	BGD	-22	Tuesday	2020-07	2	0	74.54
1999	2020-07-08	Bangladesh	BGD	-20	Wednesday	2020-07	2	0	74.54
[truncated: 33,845 more rows]
